# Supplementary material for: What happens when we modify mosquitoes for disease prevention? A systematic review
Source: Emerg Microbes Infect. 2020 Feb 11;9(1):348–65. doi: 10.1080/22221751.2020.1722035 (PMC7034073; doi:10.1080/22221751.2020.1722035)
Supplement: Supplemental Material [file TEMI_A_1722035_SM1666.zip]

Archive with 14 entries (14 files):
- Supplementary Material/S1_Appendix.xlsx
- Supplementary Material/S1_Checklist_page_001_final.jpg
- Supplementary Material/S1_Checklist_page_002_final.jpg
- Supplementary Material/S1_Checklist_page_003_final.jpg
- Supplementary Material/S1_Checklist_page_004_final.jpg
- Supplementary Material/S1_Fig.pdf
- Supplementary Material/S1_Table_final.xlsx
- Supplementary Material/S2_Appendix_page_001_final.jpg
- Supplementary Material/S2_Appendix_page_002_final.jpg
- Supplementary Material/S2_Table_final.xlsx
- Supplementary Material/S3_Table_final.xlsx
- Supplementary Material/S4_Table_final.xlsx
- Supplementary Material/S5_Table_final.xlsx
- Supplementary Material/S6_Table_final.xlsx
