# Supplementary material for: What happens when we modify mosquitoes for disease prevention? A systematic review
Source: Emerg Microbes Infect. 2020 Feb 11;9(1):348–65. doi: 10.1080/22221751.2020.1722035 (PMC7034073; doi:10.1080/22221751.2020.1722035)
Supplement: Supplemental Material [file TEMI_A_1722035_SM1666.zip › Supplementary Material/S1_Appendix.xlsx]

## Sheet: S1 Appendix
N. Ref	Titulo	Autores	Journal	Year	Efficacy	Main Efficacy	Effective Out.	E_Modification	E_Technique	E_Fitness	E_Release	E_Epidemiology	E_Long term	E_Variability	Innefective Out.	Reversal_Total	I_Modification	I_Technique	REV_ParasiteProtection	I_Fitness	REV_Fitness	I_Release	REV_Release	I_Epidemiology	I_Long term	I_Variability	EFFECTS	Physiological eff.	Population eff.	Niche eff.	Reproduction	Immune	Other physiological	Evolution	behaviour	Horizontal Transfer	Other Niche ef	Type of Publication	Aedes aegypti	Aedes albopictus	Other Aedes	Anopheles	Culex	Other vectors	Non vector insects	NonInsect Arthropoda	Nematodes	Mammals	NA species
1	Gene flow between sexual and asexual strains of parasitic wasps: A possible case of sympatric speciation caused by a parthenogenesis-inducing bacterium	Adachi-Hagimori T, Miura K, Abe Y	J Evol Biol	2011																							1		1					1				Research Article	Não atribuído	Não atribuído	Não atribuído	Não atribuído	Não atribuído	Não atribuído	Neochrysocharis formosa (wasp)	Não atribuído	Não atribuído	Não atribuído	Não atribuído
2	Evaluating Paratransgenesis as a Potential Control Strategy for African Trypanosomiasis	Medlock J, Atkins KE, Thomas DN, Aksoy S, Galvani AP	PLoS Negl Trop Dis	2013	1	1	1				1	1																										Research Article	Não atribuído	Não atribuído	Não atribuído	Não atribuído	Não atribuído	Glossina morsitans morsitans	Não atribuído	Não atribuído	Não atribuído	Não atribuído	Não atribuído
3	Facilitating Wolbachia introductions into mosquito populations through insecticide-resistance selection	Hoffmann AA, Turelli M	Proc R Soc B Biol Sci [Internet]	2013	1	1	1				1		1																									Research Article	Aedes aegypti (mosquito)	Não atribuído	Não atribuído	Não atribuído	Não atribuído	Não atribuído	Não atribuído	Não atribuído	Não atribuído	Não atribuído	Não atribuído
4	Wolbachia symbiont infections induce strong cytoplasmic incompatibility in the Tsetse fly glossina morsitans	Alam U, Medlock J, Brelsfoard C, Pais R, Lohs C, Balmand S, et al	PLoS Pathog	2011	1	1	1		1		1																											Research Article	Não atribuído	Não atribuído	Não atribuído	Não atribuído	Não atribuído	Glossina morsitans morsitans	Não atribuído	Não atribuído	Não atribuído	Não atribuído	Não atribuído
5	Stochastic spread of Wolbachia	Jansen VA, Turelli M, Godfray HCJ	Proc R Soc B Biol Sci [Internet]	2008	1	1	1	1	1				1		1							1																Research Article	Não atribuído	Não atribuído	Não atribuído	Não atribuído	Não atribuído	Não atribuído	Não atribuído	Não atribuído	Não atribuído	Não atribuído	Não aplicável
6	The effect of gene drive on containment of transgenic mosquitoes	Marshall JM	J Theor Biol	2009	1	1	1	1	1		1				1							1																Research Article	Não atribuído	Não atribuído	Não atribuído	Não atribuído	Não atribuído	Não atribuído	Não atribuído	Não atribuído	Não atribuído	Não atribuído	Não aplicável
7	Evolutionary history of a mosquito endosymbiont revealed through mitochondrial hitchhiking	Rasgon JL, Cornel AJ, Scott TW	Proc R Soc B Biol Sci [Internet]	2006	1	1	1		1		1																1		1					1				Research Article	Não atribuído	Não atribuído	Não atribuído	Não atribuído	Culex pipiens sl	Não atribuído	Não atribuído	Não atribuído	Não atribuído	Não atribuído	Não atribuído
8	Confinement of gene drive systems to local populations: A comparative analysis	Marshall JM, Hay BA	J Theor Biol [Internet]	2012	1	1	1		1		1				1			1				1																Research Article	Não atribuído	Não atribuído	Não atribuído	Não atribuído	Não atribuído	Não atribuído	Não atribuído	Não atribuído	Não atribuído	Não atribuído	Não aplicável
9	Use of Wolbachia to drive nuclear transgenes through insect populations	Sinkins SP, Godfray HCJ	Proc R Soc B Biol Sci [Internet]	2004	1	1	1		1		1				1							1																Research Article	Não atribuído	Não atribuído	Não atribuído	Não atribuído	Não atribuído	Não atribuído	Não atribuído	Não atribuído	Não atribuído	Não atribuído	Não aplicável
10	The dynamics of sexual conflict over mating rate with endosymbiont infection that affects reproductive phenotypes	Hayashi TI, Marshall JL, Gavrilets S	J Evol Biol	2007	1	1	1						1														1		1					1				Research Article	Não atribuído	Não atribuído	Não atribuído	Não atribuído	Não atribuído	Não atribuído	Não atribuído	Não atribuído	Não atribuído	Não atribuído	Não aplicável
11	Strategies for introducing Wolbachia to reduce transmission of mosquito-borne diseases	Hancock PA, Sinkins SP, Godfray HCJ	PLoS Negl Trop Dis	2011	1	1	1				1	1																										Research Article	Não atribuído	Não atribuído	Não atribuído	Não atribuído	Não atribuído	Não atribuído	Não atribuído	Não atribuído	Não atribuído	Não atribuído	Não aplicável
12	Wolbachia establishment and invasion in an Aedes Aegypti laboratory population	Xi Z, Khoo CCH, Dobson SL	Science	2005	1	1	1	1	1		1																											Report	Aedes aegypti (mosquito)	Não atribuído	Não atribuído	Não atribuído	Não atribuído	Não atribuído	Não atribuído	Não atribuído	Não atribuído	Não atribuído	Não atribuído
13	Wolbachia transinfection in Aedes aegypti: A potential gene driver of dengue vectors	Ruang-areerate T, Kittayapong P	Proc Natl Acad Sci [Internet]	2006	1		1	1	1						1	1				1	1																	Research Article	Aedes aegypti (mosquito)	Não atribuído	Não atribuído	Não atribuído	Não atribuído	Não atribuído	Não atribuído	Não atribuído	Não atribuído	Não atribuído	Não atribuído
14	Immune activation by life-shortening wolbachia and reduced filarial competence in mosquitoes	Kambris Z, Cook PE, Phuc HK, Sinkins SP	Science	2009	1		1	1	1																		1	1				1						Report	Aedes aegypti (mosquito)	Não atribuído	Não atribuído	Não atribuído	Não atribuído	Não atribuído	Não atribuído	Não atribuído	Não atribuído	Não atribuído	Não atribuído
15	Human probing behavior of Aedes aegypti when infected with a life-shortening strain of Wolbachia	Moreira LA, Saig E, Turley AP, Ribeiro JMC, O’Neill SL, McGraw EA	PLoS Negl Trop Dis	2009	1		1	1		1					1					1																		Research Article	Aedes aegypti (mosquito)	Não atribuído	Não atribuído	Não atribuído	Não atribuído	Não atribuído	Não atribuído	Não atribuído	Não atribuído	Não atribuído	Não atribuído
16	A Wolbachia Symbiont in Aedes aegypti Limits Infection with Dengue, Chikungunya, and Plasmodium	Moreira LA, Iturbe-Ormaetxe I, Jeffery JA, Lu G, Pyke AT, Hedges LM, et al	Cell	2009	1		1	1	1	Lifeshort					1											1												Research Article	Aedes aegypti (mosquito)	Não atribuído	Não atribuído	Não atribuído	Não atribuído	Não atribuído	Não atribuído	Não atribuído	Não atribuído	Não atribuído	Não atribuído
17	Stable Introduction of a Life-Shortening Wolbachia Infection into the Mosquito Aedes aegypti	McMeniman CJ, Lane RV, Cass BN, Fong AW, Sidhu M, Wang YF OS	Science	2009	1		1	1	1	Lifeshort																												Research Article	Aedes aegypti (mosquito)	Não atribuído	Não atribuído	Não atribuído	Não atribuído	Não atribuído	Não atribuído	Não atribuído	Não atribuído	Não atribuído	Não atribuído
18	A Virulent wolbachia infection decreases the viability of the dengue vector aedes aegypti during periods of embryonic quiescence	McMeniman CJ, O´Neill SL	PLoS Negl Trop Dis	2010	1		1	1	1	Quiesc																												Research Article	Aedes aegypti (mosquito)	Não atribuído	Não atribuído	Não atribuído	Não atribuído	Não atribuído	Não atribuído	Não atribuído	Não atribuído	Não atribuído	Não atribuído
19	The wMel Wolbachia strain blocks dengue and invades caged Aedes aegypti populations	Walker T, Johnson PH, Moreira LA, Iturbe-Ormaetxe I, Frentiu FD, McMeniman CJ, et al	Nature [Internet]	2011	1	1	1	1	1	Lifeshort	1				1							1																Research Article	Aedes aegypti (mosquito)	Não atribuído	Não atribuído	Não atribuído	Não atribuído	Não atribuído	Não atribuído	Não atribuído	Não atribuído	Não atribuído	Não atribuído
20	Impact of Wolbachia on Infection with Chikungunya and Yellow Fever Viruses in the Mosquito Vector Aedes aegypti	van den Hurk AF, Hall-Mendelin S, Pyke AT, Frentiu FD, McElroy K, Day A, et al	PLoS Negl Trop Dis	2012	1		1	1	1																													Research Article	Aedes aegypti (mosquito)	Não atribuído	Não atribuído	Não atribuído	Não atribuído	Não atribuído	Não atribuído	Não atribuído	Não atribuído	Não atribuído	Não atribuído
21	Reduced competitiveness of Wolbachia infected Aedes aegypti larvae in intra- and inter-specific immature interactions	Suh E, Dobson SL	J Invertebr Pathol	2013	1		1	1							1										1													Research Article	Aedes aegypti (mosquito)	Não atribuído	Não atribuído	Não atribuído	Não atribuído	Não atribuído	Não atribuído	Não atribuído	Não atribuído	Não atribuído	Não atribuído
22	Transinfected Wolbachia have minimal effects on male reproductive success in Aedes aegypti	Turley AP, Zalucki MP, O’Neill SL, McGraw EA	Parasites and Vectors	2013	1		1	1		1					1					1																		Research Article	Aedes aegypti (mosquito)	Não atribuído	Não atribuído	Não atribuído	Não atribuído	Não atribuído	Não atribuído	Não atribuído	Não atribuído	Não atribuído	Não atribuído
23	Wolbachia-Associated Bacterial Protection in the Mosquito Aedes aegypti	Ye YH, Woolfit M, Rancès E, O’Neill SL, McGraw EA	PLoS Negl Trop Dis	2013	1		1	1																			1	1				1						Research Article	Aedes aegypti (mosquito)	Não atribuído	Não atribuído	Não atribuído	Não atribuído	Não atribuído	Não atribuído	Não atribuído	Não atribuído	Não atribuído	Não atribuído
24	Wolbachia infection does not alter attraction of the mosquito Aedes (Stegomyia) aegypti to human odours	Turley AP, Smallegange RC, Takken W, Zalucki MP, O’Neill SL, Mcgraw EA	Med Vet Entomol	2014	1		1	1		1																												Research Article	Aedes aegypti (mosquito)	Não atribuído	Não atribuído	Não atribuído	Não atribuído	Não atribuído	Não atribuído	Não atribuído	Não atribuído	Não atribuído	Não atribuído
25	Larval competition extends developmental time and decreases adult size of wMelPop Wolbachia-infected Aedes aegypti	Ross PA, Endersby NM, Yeap HL, Hoffmann AA	Am J Trop Med Hyg	2014	1		1	1							1					1		1																Research Article	Aedes aegypti (mosquito)	Não atribuído	Não atribuído	Não atribuído	Não atribuído	Não atribuído	Não atribuído	Não atribuído	Não atribuído	Não atribuído	Não atribuído
26	Invasion of Wolbachia at the residential block level is associated with local abundance of Stegomyia aegypti, yellow fever mosquito, populations and property attributes	Hoffmann AA, Goundar AA, Long SA, Johnson PH, Ritchie SA	Med Vet Entomol	2014	1	1	1	1			1				1							1																Research Article	Aedes aegypti (mosquito)	Não atribuído	Não atribuído	Não atribuído	Não atribuído	Não atribuído	Não atribuído	Não atribuído	Não atribuído	Não atribuído	Não atribuído
27	Stability of the wMel Wolbachia Infection following Invasion into Aedes aegypti Populations	Hoffmann AA, Iturbe-Ormaetxe I, Callahan AG, Phillips BL, Billington K, Axford JK, et al	PLoS Negl Trop Dis	2014	1	1	1	1	1		1		1		1					1		1			1													Research Article	Aedes aegypti (mosquito)	Não atribuído	Não atribuído	Não atribuído	Não atribuído	Não atribuído	Não atribuído	Não atribuído	Não atribuído	Não atribuído	Não atribuído
28	Limited Dengue Virus Replication in Field-Collected Aedes aegypti Mosquitoes Infected with Wolbachia	Frentiu FD, Zakir T, Walker T, Popovici J, Pyke AT, van den Hurk A, et al	PLoS Negl Trop Dis	2014	1	1	1	1	1				1																									Research Article	Aedes aegypti (mosquito)	Não atribuído	Não atribuído	Não atribuído	Não atribuído	Não atribuído	Não atribuído	Não atribuído	Não atribuído	Não atribuído	Não atribuído
29	Assessing quality of life-shortening Wolbachia-infected Aedes aegypti mosquitoes in the field based on capture rates and morphometric assessments	Yeap HL, Axford JK, Popovici J, Endersby NM, Iturbe-Ormaetxe I, Ritchie SA, et al	Parasit Vectors	2014	1		1	1							1					1		1																Research Article	Aedes aegypti (mosquito)	Não atribuído	Não atribuído	Não atribuído	Não atribuído	Não atribuído	Não atribuído	Não atribuído	Não atribuído	Não atribuído	Não atribuído
30	From Lab to Field: The Influence of Urban Landscapes on the Invasive Potential of Wolbachia in Brazilian Aedes aegypti Mosquitoes	Dutra HLC, dos Santos LMB, Caragata EP, Silva JBL, Villela DAM, Maciel-de-Freitas R, et al	PLoS Negl Trop Dis	2015	1	1	1	1	1	1	1																											Research Article	Aedes aegypti (mosquito)	Não atribuído	Não atribuído	Não atribuído	Não atribuído	Não atribuído	Não atribuído	Não atribuído	Não atribuído	Não atribuído	Não atribuído
31	Effect of repeat human blood feeding on Wolbachia density and dengue virus infection in Aedes aegypti	Amuzu HE, Simmons CP, McGraw EA	Parasites and Vectors [Internet]	2015	1		1	1	1					1																								Research Article	Aedes aegypti (mosquito)	Não atribuído	Não atribuído	Não atribuído	Não atribuído	Não atribuído	Não atribuído	Não atribuído	Não atribuído	Não atribuído	Não atribuído
32	Generation of a novel Wolbachia infection in Aedes albopictus (Asian tiger mosquito) via embryonic microinjection	Xi Z, Dean JL, Khoo C, Dobson SL	Insect Biochem Mol Biol	2005	1		1	1																														Research Article	Não atribuído	Aedes albopictus (mosquito)	Não atribuído	Não atribuído	Não atribuído	Não atribuído	Não atribuído	Não atribuído	Não atribuído	Não atribuído	Não atribuído
33	Interspecific transfer of Wolbachia into the mosquito disease vector Aedes albopictus	Xi Z, Khoo CC, Dobson SL	Proc R Soc B Biol Sci [Internet]	2006	1		1	1	1																													Research Article	Não atribuído	Aedes albopictus (mosquito)	Não atribuído	Não atribuído	Não atribuído	Não atribuído	Não atribuído	Não atribuído	Não atribuído	Não atribuído	Não atribuído
34	Pathogenicity of life-shortening Wolbachia in Aedes albopictus after transfer from Drosophila melanogaster	Suh E, Mercer DR, Fu Y, Dobson SL	Appl Environ Microbiol	2009	1		1	1	1	Lifeshort					1			1		1						1												Research Article	Não atribuído	Aedes albopictus (mosquito)	Não atribuído	Não atribuído	Não atribuído	Não atribuído	Não atribuído	Não atribuído	Não atribuído	Não atribuído	Não atribuído
35	Wolbachia strain wMel induces cytoplasmic incompatibility and blocks dengue transmission in Aedes albopictus	Blagrove MSC, Arias-Goeta C, Failloux A-B, Sinkins SP	Proc Natl Acad Sci [Internet]	2012	1		1	1	1						1			1									1	1				1						Research Article	Não atribuído	Aedes albopictus (mosquito)	Não atribuído	Não atribuído	Não atribuído	Não atribuído	Não atribuído	Não atribuído	Não atribuído	Não atribuído	Não atribuído
36	Effect of Wolbachia on insecticide susceptibility in lines of Aedes aegypti	Endersby NM, Hoffmann AA	Bull Entomol Res	2013	1		1	1						1																								Research Article	Aedes aegypti (mosquito)	Não atribuído	Não atribuído	Não atribuído	Não atribuído	Não atribuído	Não atribuído	Não atribuído	Não atribuído	Não atribuído	Não atribuído
37	Reactive Oxygen Species Production and Brugia pahangi Survivorship in Aedes polynesiensis with Artificial Wolbachia Infection Types	Andrews ES, Crain PR, Fu Y, Howe DK, Dobson SL	PLoS Pathog	2012	1		1	1	1	1					1					1							1	1				1						Research Article	Não atribuído	Não atribuído	Aedes polynesiensis	Não atribuído	Não atribuído	Não atribuído	Não atribuído	Não atribuído	Não atribuído	Não atribuído	Não atribuído
38	Replacing a Native Wolbachia with a Novel Strain Results in an Increase in Endosymbiont Load and Resistance to Dengue Virus in a Mosquito Vector	Bian G, Zhou G, Lu P, Xi Z	PLoS Negl Trop Dis	2013	1		1	1	1																													Research Article	Não atribuído	Não atribuído	Aedes polynesiensis	Não atribuído	Não atribuído	Não atribuído	Não atribuído	Não atribuído	Não atribuído	Não atribuído	Não atribuído
39	Native microbiome impedes vertical transmission of Wolbachia in Anopheles mosquitoes	Hughes GL, Dodson BL, Johnson RM, Murdock CC, Tsujimoto H, Suzuki Y, et al	Proc Natl Acad Sci [Internet]	2014	1		1	1	1						1			1								1	1	1					1					Research Article	Não atribuído	Não atribuído	Não atribuído	Anopheles gambiae and stephensi	Não atribuído	Não atribuído	Não atribuído	Não atribuído	Não atribuído	Não atribuído	Não atribuído
40	Wolbachia invades Anopheles stephensi populations and induces refractoriness to Plasmodium infection	Bian G, Joshi D, Dong Y, Lu P, Zhou G, Pan X, et al	Science	2013	1	1	1	1	1		1																1	1				1						Research Article	Não atribuído	Não atribuído	Não atribuído	Anopheles stephensi	Não atribuído	Não atribuído	Não atribuído	Não atribuído	Não atribuído	Não atribuído	Não atribuído
41	Wolbachia strain wAlbB confers both fitness costs and benefit on Anopheles stephensi	Joshi D, McFadden MJ, Bevins D, Zhang F, Xi Z	Parasites and Vectors	2014	1		1	1	1	1					1	1				1	1					1												Research Article	Não atribuído	Não atribuído	Não atribuído	Anopheles stephensi	Não atribuído	Não atribuído	Não atribuído	Não atribuído	Não atribuído	Não atribuído	Não atribuído
42	Wolbachia Enhances West Nile Virus (WNV) Infection in the Mosquito Culex tarsalis	Dodson BL, Hughes GL, Paul O, Matacchiero AC, Kramer LD, Rasgon JL	PLoS Negl Trop Dis	2014	1		1	1	1						1	1		1	1																			Research Article	Não atribuído	Não atribuído	Não atribuído	Não atribuído	Culex tarsalis	Não atribuído	Não atribuído	Não atribuído	Não atribuído	Não atribuído	Não atribuído
43	Bidirectional Cytoplasmic Incompatibility Induced by Cross-Order Transfection of Wolbachia: Implications for Control of the Host Population	Zhong Y, Li ZX	Microb Ecol	2014	1		1	1	1	1					1					1																		Research Article	Não atribuído	Não atribuído	Não atribuído	Não atribuído	Não atribuído	Não atribuído	Bemisia tabaci (whitefly)	Não atribuído	Não atribuído	Não atribuído	Não atribuído
44	Wolbachia-induced cytoplasmic incompatibility as a means for insect pest population control	Zabalou S, Riegler M, Theodorakopoulou M, Stauffer C, Savakis C, Bourtzis K	Proc Natl Acad Sci [Internet]	2004	1	1	1	1	1		1				1							1																Research Article	Não atribuído	Não atribuído	Não atribuído	Não atribuído	Não atribuído	Não atribuído	Ceratitis capitata (medfly)	Não atribuído	Não atribuído	Não atribuído	Não atribuído
45	Monitoring long-term evolutionary changes following Wolbachia introduction into a novel host: the Wolbachia popcorn infection in Drosophila simulans	Carrington LB, Hoffmann AA, Weeks AR	Proc R Soc B Biol Sci [Internet]	2010	1		1	1	1	Lifeshort					1										1													Research Article	Não atribuído	Não atribuído	Não atribuído	Não atribuído	Não atribuído	Não atribuído	Drosophila simulans (fruit fly)	Não atribuído	Não atribuído	Não atribuído	Não atribuído
46	Loss of reproductive parasitism following transfer of male-killing Wolbachia to Drosophila melanogaster and Drosophila simulans	Veneti Z, Zabalou S, Papafotiou G, Paraskevopoulos C, Pattas S, Livadaras I, et al	Heredity (Edinb) [Internet]	2012	1		1	1	1						1	1		1		1	1					1												Research Article	Não atribuído	Não atribuído	Não atribuído	Não atribuído	Não atribuído	Não atribuído	Drosophila melanogaster and simulans (fruit fly)	Não atribuído	Não atribuído	Não atribuído	Não atribuído
47	Wolbachia density and virulence attenuation after transfer into a novel host	McGraw EA, Merritt DJ, Droller JN, O’Neill SL	Proc Natl Acadamy Sci USA [Internet]	2002	1		1	1	1	1					1										1													Research Article	Não atribuído	Não atribuído	Não atribuído	Não atribuído	Não atribuído	Não atribuído	Drosophila simulans (fruit fly)	Não atribuído	Não atribuído	Não atribuído	Não atribuído
48	Wolbachia Transfer from Rhagoletis cerasi to Drosophila simulans: Investigating the Outcomes of Host-Symbiont Coevolution	Riegler M, Charlat S, Stauffer C, Merçot H	Appl Environ Microbiol	2004	1		1	1	1	Lifeshort					1			1																				Research Article	Não atribuído	Não atribuído	Não atribuído	Não atribuído	Não atribuído	Não atribuído	Drosophila simulans (fruit fly)	Não atribuído	Não atribuído	Não atribuído	Não atribuído
49	A Wolbachia-associated fitness benefit depends on genetic background in Drosophila simulans	Dean MD	Proc R Soc B Biol Sci [Internet]	2006	1		1	1							1	1				1	1					1												Research Article	Não atribuído	Não atribuído	Não atribuído	Não atribuído	Não atribuído	Não atribuído	Drosophila simulans (fruit fly)	Não atribuído	Não atribuído	Não atribuído	Não atribuído
50	Variation in antiviral protection mediated by different Wolbachia strains in Drosophila simulans	Osborne SE, Leong YS, O’Neill SL, Johnson KN	PLoS Pathog	2009	1		1	1	1						1											1												Research Article	Não atribuído	Não atribuído	Não atribuído	Não atribuído	Não atribuído	Não atribuído	Drosophila simulans (fruit fly)	Não atribuído	Não atribuído	Não atribuído	Não atribuído
51	Antiviral protection and the importance of Wolbachia density and: Tissue tropism in Drosophila simulans	Osborne SE, Iturbe-Ormaetxe I, Brownlie JC, O’Neill SL, Johnson KN	Appl Environ Microbiol	2012	1		1	1	1						1					1						1												Research Article	Não atribuído	Não atribuído	Não atribuído	Não atribuído	Não atribuído	Não atribuído	Drosophila simulans (fruit fly)	Não atribuído	Não atribuído	Não atribuído	Não atribuído
52	Symbionts Commonly Provide Broad Spectrum Resistance to Viruses in Insects: A Comparative Analysis of Wolbachia Strains	Martinez J, Longdon B, Bauer S, Chan YS, Miller WJ, Bourtzis K, et al	PLoS Pathog	2014	1		1	1	1						1			1								1												Research Article	Não atribuído	Não atribuído	Não atribuído	Não atribuído	Não atribuído	Não atribuído	Drosophila simulans (fruit fly)	Não atribuído	Não atribuído	Não atribuído	Não atribuído
53	Transfection of Wolbachia in Lepidoptera: the feminizer of the adzuki bean borer Ostrinia scapulalis causes male killing in the Mediterranean flour moth Ephestia kuehniella	Fujii Y, Kageyama D, Hoshizaki S, Ishikawa H, Sasaki T	Proc R Soc B Biol Sci [Internet]	2001	1		1	1																			1	1			1							Research Article	Não atribuído	Não atribuído	Não atribuído	Não atribuído	Não atribuído	Não atribuído	Ephestia kuehniella (flour moth)	Não atribuído	Não atribuído	Não atribuído	Não atribuído
54	Interspecific transfer of Wolbachia between two lepidopteran insects expressing cytoplasmic incompatibility: A Wolbachia variant naturally infecting Cadra cautella causes male killing in Ephestia kuehniella	Sasaki T, Kubo T, Ishikawa H	Genetics	2002	1		1	1							1											1	1	1			1							Research Article	Não atribuído	Não atribuído	Não atribuído	Não atribuído	Não atribuído	Não atribuído	Ephestia kuehniella (flour moth)	Não atribuído	Não atribuído	Não atribuído	Não atribuído
55	Superinfection of Laodelphax striatellus with Wolbachia from Drosophila simulans	Kang L, Ma X, Cai L, Liao S, Sun L, Zhu H, et al	Heredity (Edinb)	2003	1		1	1	1																													Research Article	Não atribuído	Não atribuído	Não atribuído	Não atribuído	Não atribuído	Não atribuído	Laodelphax striatellus (planthopper)	Não atribuído	Não atribuído	Não atribuído	Não atribuído
56	The virulent Wolbachia strain wMelPop efficiently establishes somatic infections in the malaria vector Anopheles gambiae	Jin C, Ren X, Rasgon JL	Appl Environ Microbiol	2009	1		1	1																														Research Article	Não atribuído	Não atribuído	Não atribuído	Anopheles gambiae	Não atribuído	Não atribuído	Não atribuído	Não atribuído	Não atribuído	Não atribuído	Não atribuído
57	Wolbachia infections are virulent and inhibit the human malaria parasite Plasmodium falciparum in Anopheles gambiae	Hughes GL, Koga R, Xue P, Fukatsu T, Rasgon JL	PLoS Pathog	2011	1		1	1	1	Lifeshort																	1	1				1						Research Article	Não atribuído	Não atribuído	Não atribuído	Anopheles gambiae	Não atribuído	Não atribuído	Não atribuído	Não atribuído	Não atribuído	Não atribuído	Não atribuído
58	Wolbachia strain wAlbB enhances infection by the rodent malaria parasite Plasmodium berghei in Anopheles gambiae mosquitoes	Hughes GL, Vega-Rodriguez J, Xue P, Rasgon JL	Appl Environ Microbiol	2012	1		1	1	1						1	1		1	1																			Research Article	Não atribuído	Não atribuído	Não atribuído	Anopheles gambiae	Não atribuído	Não atribuído	Não atribuído	Não atribuído	Não atribuído	Não atribuído	Não atribuído
59	Effect of Wolbachia on Replication of West Nile Virus in a Mosquito Cell Line and Adult Mosquitoes	Hussain M, Lu G, Torres S, Edmonds JH, Kay BH, Khromykh AA, et al	J Virol [Internet]	2013	1		1	1	1						1	1		1	1							1												Research Article	Aedes aegypti (cell lines)	Não atribuído	Não atribuído	Não atribuído	Não atribuído	Não atribuído	Não atribuído	Não atribuído	Não atribuído	Não atribuído	Não atribuído
60	Host adaptation of a Wolbachia strain after long-term serial passage in mosquito cell lines	McMeniman CJ, Lane AM, Fong AWC, Voronin DA, Iturbe-Ormaetxe I, Yamada R, et al	Appl Environ Microbiol	2008	1		1	1							1										1													Research Article	Não atribuído	Aedes albopictus (Cell lines)	Não atribuído	Anopheles gambiae cell lines	Não atribuído	Não atribuído	Não atribuído	Não atribuído	Não atribuído	Não atribuído	Não atribuído
61	Transinfection and growth discrepancy of Drosophila Wolbachia strain wMel in cell lines of the mosquito Aedes albopictus	Voronin D, Tran-Van V, Potier P, Mavingui P	J Appl Microbiol	2010	1		1	1							1		1									1												Research Article	Não atribuído	Aedes albopictus (cell lines)	Não atribuído	Não atribuído	Não atribuído	Não atribuído	Não atribuído	Não atribuído	Não atribuído	Não atribuído	Não atribuído
62	Wolbachia induces density-dependent inhibition to dengue virus in mosquito cells	Lu P, Bian G, Pan X, Xi Z	PLoS Negl Trop Dis	2012	1		1	1							1											1												Research Article	Não atribuído	Aedes albopictus (mosquito and Cell lines)	Não atribuído	Não atribuído	Não atribuído	Não atribuído	Não atribuído	Não atribuído	Não atribuído	Não atribuído	Não atribuído
63	Wolbachia from the planthopper Laodelphax striatellus establishes a robust, persistent, streptomycin-resistant infection in clonal mosquito cells	Fallon AM, Baldridge GD, Higgins LA WB	Vitr Cell Dev Biol Anim	2013	1		1	1							1											1												Research Article	Não atribuído	Aedes albopictus (Cell lines)	Não atribuído	Não atribuído	Não atribuído	Não atribuído	Não atribuído	Não atribuído	Não atribuído	Não atribuído	Não atribuído
64	Wolbachia-Mediated resistance to dengue virus infection and death at the cellular level	Frentiu FD, Robinson J, Young PR, McGraw EA, O’Neill SL	PLoS One	2010	1		1	1	1																													Research Article	Não atribuído	Aedes albopictus (Cell lines)	Não atribuído	Não atribuído	Não atribuído	Não atribuído	Não atribuído	Não atribuído	Não atribuído	Não atribuído	Não atribuído
65	Can Anopheles gambiae be infected with Wolbachia pipientis? Insights from an in Vitro System	Rasgon JL, Ren X, Petridis M	Appl Environ Microbiol	2006	1		1	1																														Research Article	Não atribuído	Não atribuído	Não atribuído	Anopheles gambiae cell lines	Não atribuído	Não atribuído	Não atribuído	Não atribuído	Não atribuído	Não atribuído	Não atribuído
66	Invasion of wolbachia into anopheles and other insect germlines in an ex vivo organ culture system	Hughes GL, Pike AD, Xue P, Rasgon JL	PLoS One	2012	1		1	1																														Research Article	Aedes aegypti (cell lines)	Não atribuído	Não atribuído	Anopheles gambiae and stephensi cell lines	Culex tarsalis (cell lines)	Não atribuído	Drosophila melanogaster (fruit fly)	Não atribuído	Não atribuído	Não atribuído	Não atribuído
67	Successful establishment of Wolbachia in Aedes populations to suppress dengue transmission	Hoffmann AA, Montgomery BL, Popovici J, Iturbe-Ormaetxe I, Johnson PH, Muzzi F, et al	Nature [Internet]	2011	1	1	1	1		1	1				1							1																Research Article	Aedes aegypti (mosquito)	Não atribuído	Não atribuído	Não atribuído	Não atribuído	Não atribuído	Não atribuído	Não atribuído	Não atribuído	Não atribuído	Não atribuído
68	Dynamics of the ‘popcorn’ Wolbachia infection in outbred Aedes aegypti informs prospects for mosquito vector control	Yeap HL, Mee P, Walker T, Weeks AR, O’Neill SL, Johnson P, et al	Genetics	2011	1	1	1	1	1	1	1				1					1		1																Research Article	Aedes aegypti (mosquito)	Não atribuído	Não atribuído	Não atribuído	Não atribuído	Não atribuído	Não atribuído	Não atribuído	Não atribuído	Não atribuído	Não atribuído
69	The effects of host age, host nuclear background and temperature on phenotypic effects of the virulent wolbachia strain popcorn in Drosophila melanogaster	Reynolds KT, Thomson LJ, Hoffmann AA	Genetics	2003	1		1	1	1						1					1					1													Research Article	Não atribuído	Não atribuído	Não atribuído	Não atribuído	Não atribuído	Não atribuído	Drosophila melanogaster (fruit fly)	Não atribuído	Não atribuído	Não atribuído	Não atribuído
70	The popcorn wolbachia infection of drosophila melanogaster: Can selection alter wolbachia longevity effects?	Carrington LB, Leslie J, Weeks AR, Hoffmann AA	Evolution (NY)	2009	1		1	1							1											1												Research Article	Não atribuído	Não atribuído	Não atribuído	Não atribuído	Não atribuído	Não atribuído	Drosophila melanogaster (fruit fly)	Não atribuído	Não atribuído	Não atribuído	Não atribuído
71	Evidence for metabolic provisioning by a common invertebrate endosymbiont, wolbachia pipientis, during periods of nutritional stress	Brownlie JC, Cass BN, Riegler M, Witsenburg JJ, Iturbe-Ormaetxe I, McGraw EA, et al	PLoS Pathog	2009	1		1	1							1	1				1	1						1	1					1					Research Article	Não atribuído	Não atribuído	Não atribuído	Não atribuído	Não atribuído	Não atribuído	Drosophila melanogaster (fruit fly)	Não atribuído	Não atribuído	Não atribuído	Não atribuído
72	Decoupling of host-symbiont-phage coadaptations following transfer between insect species	Chafee ME, Zecher CN, Gourley ML, Schmidt VT, Chen JH, Bordenstein SR, et al	Genetics	2011	1		1	1							1											1												Research Article	Não atribuído	Não atribuído	Não atribuído	Não atribuído	Não atribuído	Não atribuído	Nasoniagiraulti (wasp)	Não atribuído	Não atribuído	Não atribuído	Não atribuído
73	The Effect of Virus-Blocking Wolbachia on Male Competitiveness of the Dengue Vector Mosquito, Aedes aegypti	Segoli M, Hoffmann AA, Lloyd J, Omodei GJ, Ritchie SA	PLoS Negl Trop Dis	2014	1		1	1		1																												Research Article	Aedes aegypti (mosquito)	Não atribuído	Não atribuído	Não atribuído	Não atribuído	Não atribuído	Não atribuído	Não atribuído	Não atribuído	Não atribuído	Não atribuído
74	Fitness advantage and cytoplasmic incompatibility in Wolbachia single- and superinfected Aedes albopictus	Dobson SL, Rattanadechakul W, Marsland EJ	Heredity (Edinb)	2004	1		1	1	1						1	1				1	1																	Research Article	Não atribuído	Aedes albopictus (mosquito)	Não atribuído	Não atribuído	Não atribuído	Não atribuído	Não atribuído	Não atribuído	Não atribuído	Não atribuído	Não atribuído
75	Interspecific hybridization yields strategy for South Pacific filariasis vector elimination	Brelsfoard CL, Séchan Y, Dobson SL	PLoS Negl Trop Dis	2008	1		1	1	1	1																												Research Article	Não atribuído	Não atribuído	Aedes polynesiensis	Não atribuído	Não atribuído	Não atribuído	Não atribuído	Não atribuído	Não atribuído	Não atribuído	Não atribuído
76	Male mating competitiveness of a Wolbachia-introgressed Aedes polynesiensis strain under semi-field conditions	Chambers EW, Hapairai L, Peel BA, Bossin H, Dobson SL	PLoS Negl Trop Dis	2011	1		1	1		1																												Research Article	Não atribuído	Não atribuído	Aedes polynesiensis	Não atribuído	Não atribuído	Não atribuído	Não atribuído	Não atribuído	Não atribuído	Não atribuído	Não atribuído
77	Open Release of Male Mosquitoes Infected with a Wolbachia Biopesticide: Field Performance and Infection Containment	O’Connor L, Plichart C, Sang AC, Brelsfoard CL, Bossin HC, Dobson SL	PLoS Negl Trop Dis	2012	1		1	1		1				1																								Research Article	Não atribuído	Não atribuído	Aedes polynesiensis	Não atribuído	Não atribuído	Não atribuído	Não atribuído	Não atribuído	Não atribuído	Não atribuído	Não atribuído
78	Artificial triple Wolbachia infection in Aedes albopictus yields a new pattern of unidirectional cytoplasmic incompatibility	Fu Y, Gavotte L, Mercer DR, Dobson SL	Appl Environ Microbiol	2010	1		1	1	1	1																												Research Article	Não atribuído	Aedes albopictus (mosquito)	Não atribuído	Não atribuído	Não atribuído	Não atribuído	Não atribuído	Não atribuído	Não atribuído	Não atribuído	Não atribuído
79	Male mating performance and cytoplasmic incompatibility in a wPip Wolbachia trans-infected line of Aedes albopictus (Stegomyia albopicta)	Moretti R, Calvitti M	Med Vet Entomol	2013	1		1	1	1	1																												Research Article	Não atribuído	Aedes albopictus (mosquito)	Não atribuído	Não atribuído	Não atribuído	Não atribuído	Não atribuído	Não atribuído	Não atribuído	Não atribuído	Não atribuído
80	wFlu: Characterization and Evaluation of a Native Wolbachia from the Mosquito Aedes fluviatilis as a Potential Vector Control Agent	Baton LA, Pacidônio EC, Gonçalves D da S, Moreira LA	PLoS One	2013	1		1		1	1					1	1		1	1																			Research Article	Não atribuído	Não atribuído	Aedes fluviatilis	Não atribuído	Não atribuído	Não atribuído	Não atribuído	Não atribuído	Não atribuído	Não atribuído	Não atribuído
81	Cytoplasmic incompatibility as a means of controlling culex pipiens quinquefasciatus mosquito in the islands of the South-Western Indian Ocean	Atyame CM, Pasteur N, Dumas E, Tortosa P, Tantely ML, Pocquet N, et al	PLoS Negl Trop Dis	2011	1		1	1	1	1																												Research Article	Não atribuído	Não atribuído	Não atribuído	Não atribuído	Culex quinquefasciatus	Não atribuído	Não atribuído	Não atribuído	Não atribuído	Não atribuído	Não atribuído
82	Wolbachia-based population control strategy targeting Culex quinquefasciatus mosquitoes proves efficient under semi-field conditions	Atyame CM, Cattel J, Lebon C, Flores O, Dehecq JS, Weill M, et al	PLoS One	2015	1		1	1	1	1																												Research Article	Não atribuído	Não atribuído	Não atribuído	Não atribuído	Culex quinquefasciatus	Não atribuído	Não atribuído	Não atribuído	Não atribuído	Não atribuído	Não atribuído
83	The bacterial symbiont Wolbachia induces resistance to RNA viral infections in Drosophila melanogaster	Teixeira L, Ferreira Á, Ashburner M	PLoS Biol	2008	1		1		1						1											1												Research Article	Não atribuído	Não atribuído	Não atribuído	Não atribuído	Não atribuído	Não atribuído	Drosophila melanogaster (fruit fly)	Não atribuído	Não atribuído	Não atribuído	Não atribuído
84	Temperature alters Plasmodium blocking by Wolbachia	Murdock CC, Blanford S, Hughes GL, Rasgon JL, Thomas MB	Sci Rep	2014	1		1	1	1						1	1		1	1							1												Research Article	Não atribuído	Não atribuído	Não atribuído	Anopheles stephensi	Não atribuído	Não atribuído	Não atribuído	Não atribuído	Não atribuído	Não atribuído	Não atribuído
85	The Native Wolbachia Symbionts Limit Transmission of Dengue Virus in Aedes albopictus	Mousson L, Zouache K, Arias-Goeta C, Raquin V, Mavingui P, Failloux AB	PLoS Negl Trop Dis	2012	1		1		1																													Research Article	Não atribuído	Aedes albopictus (mosquito)	Não atribuído	Não atribuído	Não atribuído	Não atribuído	Não atribuído	Não atribuído	Não atribuído	Não atribuído	Não atribuído
86	A Wolbachia wMel Transinfection in Aedes albopictus Is Not Detrimental to Host Fitness and Inhibits Chikungunya Virus	Blagrove MSC, Arias-Goeta C, Di Genua C, Failloux AB, Sinkins SP	PLoS Negl Trop Dis	2013	1		1	1	1	1																												Research Article	Não atribuído	Aedes albopictus (mosquito)	Não atribuído	Não atribuído	Não atribuído	Não atribuído	Não atribuído	Não atribuído	Não atribuído	Não atribuído	Não atribuído
87	The native Wolbachia endosymbionts of Drosophila melanogaster and Culex quinquefasciatus increase host resistance to west nile virus infection	Glaser RL, Meola MA	PLoS One	2010	1		1		1																													Research Article	Não atribuído	Não atribuído	Não atribuído	Não atribuído	Culex quinquefasciatus	Não atribuído	Drosophila melanogaster (fruit fly)	Não atribuído	Não atribuído	Não atribuído	Não atribuído
88	Native Wolbachia from Aedes albopictus blocks chikungunya virus infection in cellulo	Raquin V, Moro CV, Saucereau Y, Tran FH, Potier P, Mavingui P	PLoS One	2015	1		1		1																													Research Article	Não atribuído	Aedes albopictus (Cell lines)	Não atribuído	Não atribuído	Não atribuído	Não atribuído	Não atribuído	Não atribuído	Não atribuído	Não atribuído	Não atribuído
89	Wolbachia increases susceptibility to Plasmodium infection in a natural system	Zele F, Nicot A, Berthomieu A, Weill M, Duron O, Rivero A	Proc R Soc B Biol Sci [Internet]	2014	1		1		1						1	1		1	1																			Research Article	Não atribuído	Não atribuído	Não atribuído	Não atribuído	Culex pipiens quinquefasciatus	Não atribuído	Não atribuído	Não atribuído	Não atribuído	Não atribuído	Não atribuído
90	The Endosymbiotic Bacterium Wolbachia Induces Resistance to Dengue Virus in Aedes aegypti	Bian G, Xu Y, Lu P, Xie Y, Xi Z	PLoS Pathog [Internet]	2010	1		1	1	1						1	1				1	1						1	1				1						Research Article	Aedes aegypti (mosquito)	Não atribuído	Não atribuído	Não atribuído	Não atribuído	Não atribuído	Não atribuído	Não atribuído	Não atribuído	Não atribuído	Não atribuído
91	Wolbachia infection and resource competition effects on immature Aedes albopictus (Diptera: Culicidae)	Gavotte L, Mercer DR, Vandyke R, Mains JW, Dobson SL	J Med Entomol [Internet]	2009	1		1			1																												Research Article	Não atribuído	Aedes albopictus (mosquito)	Não atribuído	Não atribuído	Não atribuído	Não atribuído	Não atribuído	Não atribuído	Não atribuído	Não atribuído	Não atribuído
92	Costs and benefits of Wolbachia infection in immature Aedes albopictus depend upon sex and competition level	Gavotte L, Mercer DR, Stoeckle JJ DS	J Invertebr Pathol	2010	1										1	1				1	1																	Research Article	Não atribuído	Aedes albopictus (mosquito)	Não atribuído	Não atribuído	Não atribuído	Não atribuído	Não atribuído	Não atribuído	Não atribuído	Não atribuído	Não atribuído
93	Mutualistic Wolbachia infection in Aedes albopictus: Accelerating cytoplasmic drive	Dobson SL, Marsland EJ, Rattanadechakul W	Genetics	2002	1		1	1							1	1				1	1	1	1															Research Article	Não atribuído	Aedes albopictus (mosquito)	Não atribuído	Não atribuído	Não atribuído	Não atribuído	Não atribuído	Não atribuído	Não atribuído	Não atribuído	Não atribuído
94	Effects of Wolbachia on fitness of Culex quinquefasciatus (Diptera; Culicidae)	Almeida F de, Moura AS, Cardoso AF, Winter CE, Bijovsky AT, Suesdek L	Infect Genet Evol	2011	1										1	1				1	1																	Research Article	Não atribuído	Não atribuído	Não atribuído	Não atribuído	Culex quinquefasciatus	Não atribuído	Não atribuído	Não atribuído	Não atribuído	Não atribuído	Não atribuído
95	Infection with Wolbachia protects mosquitoes against Plasmodium-induced mortality in a natural system	Zélé F, Nicot A, Duron O, Rivero A	J Evol Biol	2012	1										1	1				1	1																	Research Article	Não atribuído	Não atribuído	Não atribuído	Não atribuído	Culex pipiens quinquefasciatus	Não atribuído	Não atribuído	Não atribuído	Não atribuído	Não atribuído	Não atribuído
96	Solving the Wolbachia Paradox: Modeling the Tripartite Interaction between Host, Wolbachia , and a Natural Enemy	Fenton A, Johnson KN, Brownlie JC, Hurst GDD	Am Nat [Internet]	2011	1	1	1				1	1																										Research Article	Não atribuído	Não atribuído	Não atribuído	Não atribuído	Não atribuído	Não atribuído	Não atribuído	Não atribuído	Não atribuído	Não atribuído	Não aplicável
97	Wolbachia and Cytoplasmic Incompatibility in the California Culex pipiens Mosquito Species Complex: Parameter Estimates and Infection Dynamics in Natural Populations	Rasgon JL, Scott TW	Genetics	2003	1	1	1				1				1							1																Research Article	Não atribuído	Não atribuído	Não atribuído	Não atribuído	Culex pipiens	Não atribuído	Não atribuído	Não atribuído	Não atribuído	Não atribuído	Não atribuído
98	Modelling the spread of Wolbachia in spatially heterogeneous environments	Hancock PA, Godfray HCJ	J R Soc Interface [Internet]	2012	1										1							1																Research Article	Não atribuído	Não atribuído	Não atribuído	Não atribuído	Não atribuído	Não atribuído	Não atribuído	Não atribuído	Não atribuído	Não atribuído	Não aplicável
99	Wolbachia infections that reduce immature insect survival: Predicted impacts on population replacement	Crain PR, Mains JW, Suh E, Huang Y, Crowley PH, Dobson SL	BMC Evol Biol	2011	1										1							1																Research Article	Não atribuído	Não atribuído	Não atribuído	Não atribuído	Não atribuído	Não atribuído	Não atribuído	Não atribuído	Não atribuído	Não atribuído	Não aplicável
100	Characterizing the Aedes aegypti population in a Vietnamese village in preparation for a Wolbachia-based mosquito control strategy to eliminate dengue	Jeffery JAL, Yen NT, Nam VS, Nghia LT, Hoffmann AA, Kay BH, et al	PLoS Negl Trop Dis	2009	1		1	1							1	1						1	1															Research Article	Aedes aegypti (mosquito)	Não atribuído	Não atribuído	Não atribuído	Não atribuído	Não atribuído	Não atribuído	Não atribuído	Não atribuído	Não atribuído	Não atribuído
101	Constraints on the use of lifespan-shortening Wolbachia to control dengue fever	Schraiber JG, Kaczmarczyk AN, Kwok R, Park M, Silverstein R, Rutaganira FU, et al	J Theor Biol [Internet]	2012	1										1							1																Research Article	Aedes aegypti (mosquito)	Não atribuído	Não atribuído	Não atribuído	Não atribuído	Não atribuído	Não atribuído	Não atribuído	Não atribuído	Não atribuído	Não atribuído
102	Population Dynamic Models of the Spread of Wolbachia	Hancock PA, Sinkins SP, Godfray HCJ	Am Nat [Internet]	2011	1	1	1				1				1							1				1												Research Article	Não atribuído	Não atribuído	Não atribuído	Não atribuído	Não atribuído	Não atribuído	Não atribuído	Não atribuído	Não atribuído	Não atribuído	Não aplicável
103	The effect of Wolbachia-induced cytoplasmic incompatibility on host population size in natural and manipulated systems	Dobson SL, Fox CW, Jiggins FM	Proc R Soc B Biol Sci [Internet]	2002	1										1	1						1	1			1												Research Article	Não atribuído	Não atribuído	Não atribuído	Não atribuído	Não atribuído	Não atribuído	Não atribuído	Não atribuído	Não atribuído	Não atribuído	Não aplicável
104	Modelling the Use of Wolbachia to Control Dengue Fever Transmission	Hughes H, Britton NF	Bull Math Biol	2013	1	1	1					1	1																									Research Article	Aedes aegypti (mosquito)	Não atribuído	Não atribuído	Não atribuído	Não atribuído	Não atribuído	Não atribuído	Não atribuído	Não atribuído	Não atribuído	Não atribuído
105	Modeling the impact on virus transmission of Wolbachia -mediated blocking of dengue virus infection of Aedes aegypti	Ferguson NM, Thi D, Kien H, Clapham H, Aguas R, Trung VT, et al	Sci Transl Med	2015	1	1	1					1																										Research Article	Aedes aegypti (mosquito)	Não atribuído	Não atribuído	Não atribuído	Não atribuído	Não atribuído	Não atribuído	Não atribuído	Não atribuído	Não atribuído	Não atribuído
106	Tracing horizontal Wolbachia movements among bees ( Anthophila ): a combined approach using multilocus sequence typing data and host phylogeny	Gerth M, Juliane RO	Mol Ecol	2013	1	1	1						1		1										1													Research Article	Não atribuído	Não atribuído	Não atribuído	Não atribuído	Não atribuído	Não atribuído	Anthophila (bee)	Não atribuído	Não atribuído	Não atribuído	Não atribuído
107	Mobile male-killer: Similar Wolbachia strains kill males of divergent Drosophila hosts	Sheeley SL, McAllister BF	Heredity (Edinb)	2009	1	1	1						1														1			1						1		Research Article	Não atribuído	Não atribuído	Não atribuído	Não atribuído	Não atribuído	Não atribuído	Drosophila borealis (fruit fly)	Não atribuído	Não atribuído	Não atribuído	Não atribuído
108	Mechanisms promoting the long-term persistence of a Wolbachia infection in a laboratory-adapted population of Drosophila melanogaster	Friberg U, Miller PM, Stewart AD, Rice WR	PLoS One	2011	1	1	1		1				1																									Research Article	Não atribuído	Não atribuído	Não atribuído	Não atribuído	Não atribuído	Não atribuído	Drosophila melanogaster and simulans (fruit fly)	Não atribuído	Não atribuído	Não atribuído	Não atribuído
109	Wolbachia age-sex-specific density in Aedes albopictus: A host evolutionary response to Cytoplasmic Incompatibility?	Tortosa P, Charlat S, Labbé P, Dehecq JS, Barré H, Weill M	PLoS One	2010	1										1										1	1												Research Article	Não atribuído	Aedes albopictus (mosquito)	Não atribuído	Não atribuído	Não atribuído	Não atribuído	Não atribuído	Não atribuído	Não atribuído	Não atribuído	Não atribuído
110	Wolbachia strain wPip yields a pattern of cytoplasmic incompatibility enhancing a Wolbachia- based suppression strategy against the disease vector Aedes albopictus	Calvitti M, Moretti R, Skidmore AR, Dobson SL	Parasit Vectors [Internet]	2012	1		1	1	1						1										1													Research Article	Não atribuído	Aedes albopictus (mosquito)	Não atribuído	Não atribuído	Não atribuído	Não atribuído	Não atribuído	Não atribuído	Não atribuído	Não atribuído	Não atribuído
111	Dynamics of multiple symbiont density regulation during host development: tsetse fly and its microbial flora	Rio RV, Wu YN, Filardo G, Aksoy S	Proc R Soc B Biol Sci [Internet]	2006	1										1										1	1												Research Article	Não atribuído	Não atribuído	Não atribuído	Não atribuído	Não atribuído	Glossina morsitans morsitans	Não atribuído	Não atribuído	Não atribuído	Não atribuído	Não atribuído
112	Male-Killing Wolbachia in Drosophila : A Temperature-Sensitive Trait With a Threshold Bacterial Density	Hurst GDD, Johnson AP, Fuyama Y	Genetics	2000	1										1										1	1												Research Article	Não atribuído	Não atribuído	Não atribuído	Não atribuído	Não atribuído	Não atribuído	Drosophila bifasciata (fruit fly)	Não atribuído	Não atribuído	Não atribuído	Não atribuído
113	Rapid evolution of Wolbachia density in insecticide resistant Culex pipiens	Echaubard P, Duron O, Agnew P, Sidobre C, Noe V	Heredity (Edinb)	2010	1										1										1	1												Research Article	Não atribuído	Não atribuído	Não atribuído	Não atribuído	Culex pipiens	Não atribuído	Não atribuído	Não atribuído	Não atribuído	Não atribuído	Não atribuído
114	Rapid evolution of Wolbachia incompatibility types	Atyame M, Duron O, Bernard J, Dumas E	Proc R Soc B	2012	1										1										1													Research Article	Não atribuído	Não atribuído	Não atribuído	Não atribuído	Culex pipiens	Não atribuído	Não atribuído	Não atribuído	Não atribuído	Não atribuído	Não atribuído
115	Transfer of a parthenogenesis-inducing Wolbachia endosymbiont derived from Trichogramma dendrolimi into Trichogramma evanescens	Watanabe M, Kageyama D, Miura K	J Invertebr Pathol [Internet]	2013	1										1										1													Research Article	Não atribuído	Não atribuído	Não atribuído	Não atribuído	Não atribuído	Não atribuído	Trichogramma dendrolimi into Trichogramma evanescens (wasps)	Não atribuído	Não atribuído	Não atribuído	Não atribuído
116	The distribution of Wolbachia in fig wasps: correlations with host phylogeny, ecology and population structure	DeWayne Shoemaker D, Machado CA, Molbo D, Werren JH, Windsor DM, Herre EA	Proc R Soc B Biol Sci [Internet]	2002	1										1	1				1	1				1		1			1						1		Research Article	Não atribuído	Não atribuído	Não atribuído	Não atribuído	Não atribuído	Não atribuído	Chalcidoidea Super family (44 species)	Não atribuído	Não atribuído	Não atribuído	Não atribuído
117	Deleterious Wolbachia in the ant Formica truncorum	Wenseleers T, Sundstrom L, Billen J	Proc R Soc B Biol Sci [Internet]	2002	1										1										1													Research Article	Não atribuído	Não atribuído	Não atribuído	Não atribuído	Não atribuído	Não atribuído	Formica truncorum (ant)	Não atribuído	Não atribuído	Não atribuído	Não atribuído
118	Loss of Wolbachia infection during colonisation in the invasive Argentine ant Linepithema humile	Reuter M, Pedersen JS, Keller L	Heredity (Edinb)	2005	1										1										1		1			1						1		Research Article	Não atribuído	Não atribuído	Não atribuído	Não atribuído	Não atribuído	Não atribuído	Linepithema humile (ant)	Não atribuído	Não atribuído	Não atribuído	Não atribuído
119	Evolutionary history of Wolbachia infections in the fire ant Solenopsis invicta	Ahrens ME, Shoemaker D	BMC Evol Biol	2005	1										1										1		1			1						1		Research Article	Não atribuído	Não atribuído	Não atribuído	Não atribuído	Não atribuído	Não atribuído	Solenopsis invicta (fire ant)	Não atribuído	Não atribuído	Não atribuído	Não atribuído
120	Distribution of Endosymbiotic Reproductive Manipulators Reflects Invasion Process and Not Reproductive System Polymorphism in the Little Fire Ant Wasmannia auropunctata	Rey O, Estoup A, Facon B, Loiseau A, Aebi A, Duron O, et al	PLoS One	2013	1										1										1													Research Article	Não atribuído	Não atribuído	Não atribuído	Não atribuído	Não atribuído	Não atribuído	Wasmannia auropunctata (ant)	Não atribuído	Não atribuído	Não atribuído	Não atribuído
121	Life and death of an influential passenger: Wolbachia and the evolution of CI-modifiers by their hosts	Koehcke A, Telschow A, Werren JH, Hammerstein P	PLoS One	2009	1										1										1													Research Article	Não atribuído	Não atribuído	Não atribuído	Não atribuído	Não atribuído	Não atribuído	Não atribuído	Não atribuído	Não atribuído	Não atribuído	Não aplicável
122	Evidence for low-titre infections in insect symbiosis: Wolbachia in the bark beetle Pityogenes chalcographus (Coleoptera, Scolytinae)	Wolfgang A, Markus R, Dimitrios N, A, Christian S	Environ Microbiol	2009	1										1										1		1			1						1		Journal Article	Não atribuído	Não atribuído	Não atribuído	Não atribuído	Não atribuído	Não atribuído	Pityogenes chalcographus (wood)	Não atribuído	Não atribuído	Não atribuído	Não atribuído
123	Evidence for a global Wolbachia replacement in Drosophila melanogaster	Riegler M, Sidhu M, Miller WJ, O’Neill SL	Curr Biol	2005	1	1	1				1				1										1													Research Article	Não atribuído	Não atribuído	Não atribuído	Não atribuído	Não atribuído	Não atribuído	Drosophila melanogaster (fruit fly)	Não atribuído	Não atribuído	Não atribuído	Não atribuído
124	Rapid Sequential Spread of Two Wolbachia Variants in Drosophila simulans	Kriesner P, Hoffmann AA, Lee SF, Turelli M, Weeks AR	PLoS Pathog	2013	1										1	1				1	1				1													Research Article	Não atribuído	Não atribuído	Não atribuído	Não atribuído	Não atribuído	Não atribuído	Drosophila simulans (fruit fly)	Não atribuído	Não atribuído	Não atribuído	Não atribuído
125	Wolbachia Variants Induce Differential Protection to Viruses in Drosophila melanogaster: A Phenotypic and Phylogenomic Analysis	Chrostek E, Marialva MSP, Esteves SS, Weinert LA, Martinez J, Jiggins FM, et al	PLoS Genet	2013	1										1										1	1												Research Article	Não atribuído	Não atribuído	Não atribuído	Não atribuído	Não atribuído	Não atribuído	Drosophila melanogaster (fruit fly)	Não atribuído	Não atribuído	Não atribuído	Não atribuído
126	Diversification of Wolbachia endosymbiont in the culex pipiens mosquito	Atyame CM, Delsuc F, Pasteur N, Weill M, Duron O	Mol Biol Evol	2011	1										1											1												Research Article	Não atribuído	Não atribuído	Não atribuído	Não atribuído	Culex pipiens	Não atribuído	Não atribuído	Não atribuído	Não atribuído	Não atribuído	Não atribuído
127	Fifty-Year Trend Towards Suppression of Wolbachia-Induced Male-Killing by Its Butterfly Host, Hypolimnas bolina	Mitsuhashi W, Ikeda H, Muraji M	J Insect Sci [Internet]	2011	1										1											1												Research Article	Não atribuído	Não atribuído	Não atribuído	Não atribuído	Não atribuído	Não atribuído	Hypolimnas bolina (butterfly)	Não atribuído	Não atribuído	Não atribuído	Não atribuído
128	From parasite to mutualist: Rapid evolution of Wolbachia in natural populations of Drosophila	Weeks AR, Turelli M, Harcombe WR, Reynolds KT, Hoffmann AA	PLoS Biol	2007	1										1	1				1	1					1												Research Article	Não atribuído	Não atribuído	Não atribuído	Não atribuído	Não atribuído	Não atribuído	Drosophila simulans (fruit fly)	Não atribuído	Não atribuído	Não atribuído	Não atribuído
129	Wolbachia as a bacteriocyte-associated nutritional mutualist	Hosokawa T, Koga R, Kikuchi Y, Meng X-Y, Fukatsu T	Proc Natl Acad Sci [Internet]	2010	1										1											1	1	1					1					Research Article	Não atribuído	Não atribuído	Não atribuído	Não atribuído	Não atribuído	Não atribuído	Cimex lectularius (bedbug)	Não atribuído	Não atribuído	Não atribuído	Não atribuído
130	Removing symbiotic Wolbachia bacteria specifically inhibits oogenesis in a parasitic wasp	Dedeine F, Vavre F, Fleury F, Loppin B, Hochberg ME, Bouletreau M	Proc Natl Acad Sci [Internet]	2001	1										1											1	1	1			1							Research Article	Não atribuído	Não atribuído	Não atribuído	Não atribuído	Não atribuído	Não atribuído	Asobara tabida (parasitoid wasp)	Não atribuído	Não atribuído	Não atribuído	Não atribuído
131	Wolbachia requirement for oogenesis: Occurrence within the genus Asobara (Hymenoptera, Braconidae) and evidence for intraspecific variation in A. tabida	Dedeine F, Boulétreau M, Vavre F	Heredity (Edinb)	2005	1										1											1	1	1			1							Research Article	Não atribuído	Não atribuído	Não atribuído	Não atribuído	Não atribuído	Não atribuído	Asobara tabida (parasitoid wasp)	Não atribuído	Não atribuído	Não atribuído	Não atribuído
132	Wolbachia and bacteriophage WO-B density of Wolbachia a-infected Aedes albopictus mosquito	Ahantarig A, Trinachartvanit W, Chauvatcharin N, Kittayapong P, Baimai V	Folia Microbiol (Praha)	2008	1										1											1												Research Article	Não atribuído	Aedes albopictus (mosquito)	Não atribuído	Não atribuído	Não atribuído	Não atribuído	Não atribuído	Não atribuído	Não atribuído	Não atribuído	Não atribuído
133	Wolbachia as populations within individual insects: causes and consequences of density variation in natural populations	Unckless RL, Boelio LM, Herren JK, Jaenike J	Proc R Soc B Biol Sci [Internet]	2009	1										1											1												Research Article	Não atribuído	Não atribuído	Não atribuído	Não atribuído	Não atribuído	Não atribuído	Drosophila innubila (fruit fly)	Não atribuído	Não atribuído	Não atribuído	Não atribuído
134	Variable fitness effects of Wolbachia infection in Drosophila melanogaster	Fry AJ, Palmer MR, Rand DM	Heredity (Edinb)	2004	1		1			1					1	1				1	1					1												Research Article	Não atribuído	Não atribuído	Não atribuído	Não atribuído	Não atribuído	Não atribuído	Drosphila melanogaster (fruit fly)	Não atribuído	Não atribuído	Não atribuído	Não atribuído
135	High Wolbachia density in insecticide-resistant mosquitoes	Berticat C, Rousset F, Raymond M, Berthomieu A, Weill M	Proc R Soc B Biol Sci [Internet]	2002	1		1	1						1	1											1												Research Article	Não atribuído	Não atribuído	Não atribuído	Não atribuído	Culex pipiens	Não atribuído	Não atribuído	Não atribuído	Não atribuído	Não atribuído	Não atribuído
136	Chikungunya- Wolbachia interplay in Aedes albopictus	Tortosa P, Courtiol A, Moutailler S, Failloux A-B, Weill M	Insect Mol Biolofy	2008	1										1											1												Research Article	Não atribuído	Aedes albopictus (mosquito)	Não atribuído	Não atribuído	Não atribuído	Não atribuído	Não atribuído	Não atribuído	Não atribuído	Não atribuído	Não atribuído
137	Evolutionary origin of insect-Wolbachia nutritional mutualism	Nikoh N, Hosokawa T, Moriyama M, Oshima K, Hattori M, Fukatsu T	Proc Natl Acad Sci [Internet]	2014	1										1											1	1	1		1			1			1		Research Article	Não atribuído	Não atribuído	Não atribuído	Não atribuído	Não atribuído	Não atribuído	Cimex lectularius (bedbug)	Não atribuído	Não atribuído	Não atribuído	Não atribuído
138	Implications of microfauna-host interactions for trypanosome transmission dynamics in Glossina fuscipes fuscipes in Uganda	Alam U, Hyseni C, Symula RE, Brelsfoard C, Wu Y, Kruglov O, et al	Appl Environ Microbiol	2012	1										1											1	1	1					1					Research Article	Não atribuído	Não atribuído	Não atribuído	Não atribuído	Não atribuído	Glossina fuscipes fuscipes	Não atribuído	Não atribuído	Não atribuído	Não atribuído	Não atribuído
139	Wolbachia, Sodalis and trypanosome co-infections in natural populations of Glossina austeni and Glossina pallidipes	Wamwiri FN, Alam U, Thande PC, Aksoy E, Ngure RM, Aksoy S, et al	Parasites and Vectors	2013	1										1											1												Research Article	Não atribuído	Não atribuído	Não atribuído	Não atribuído	Não atribuído	Glossina austeni and Glossina pallidipes	Não atribuído	Não atribuído	Não atribuído	Não atribuído	Não atribuído
140	Virulence, multiple infections and regulation of symbiotic population in the Wolbachia-Asobara tabida symbiosis	Mouton L, Dedeine F, Henri H, Boulétreau M, Profizi N, Vavre F	Genetics	2004	1										1											1												Research Article	Não atribuído	Não atribuído	Não atribuído	Não atribuído	Não atribuído	Não atribuído	Asobara tabida (parasitoid wasp)	Não atribuído	Não atribuído	Não atribuído	Não atribuído
141	Heads or tails: Host-parasite interactions in the Drosophila-Wolbachia system	Veneti Z, Clark ME, Karr TL, Savakis C, Bourtzis K	Appl Environ Microbiol	2004	1										1											1												Research Article	Não atribuído	Não atribuído	Não atribuído	Não atribuído	Não atribuído	Não atribuído	Drosophila simulans, mauritiana, santomea, teissieri, yakuba, melanogaster (fruit fly)	Não atribuído	Não atribuído	Não atribuído	Não atribuído
142	Influence of aging on cytoplasmic incompatibility, sperm modification and Wolbachia density in Culex pipiens mosquitoes	Duron O, Fort P, Weill M	Heredity (Edinb)	2007	1										1											1												Research Article	Não atribuído	Não atribuído	Não atribuído	Não atribuído	Culex pipiens	Não atribuído	Não atribuído	Não atribuído	Não atribuído	Não atribuído	Não atribuído
143	Effects of crowding and temperature on Wolbachia infection density among life cycle stages of Aedes albopictus	Wiwatanaratanabutr I, Kittayapong P	J Invertebr Pathol [Internet]	2009	1										1											1												Research Article	Não atribuído	Aedes albopictus (mosquito)	Não atribuído	Não atribuído	Não atribuído	Não atribuído	Não atribuído	Não atribuído	Não atribuído	Não atribuído	Não atribuído
144	Diversity and infection prevalence of endosymbionts in natural populations of the chestnut weevil: Relevance of local climate and host plants	Toju H, Fukatsu T	Mol Ecol	2011	1										1											1	1		1					1				Research Article	Não atribuído	Não atribuído	Não atribuído	Não atribuído	Não atribuído	Não atribuído	Curculio sikkimensis (chestnut weevil or acorn weevil)	Não atribuído	Não atribuído	Não atribuído	Não atribuído
145	Modelling a Wolbachia Invasion Using a Slow-Fast Dispersal Reaction-Diffusion Approach	Chan MHT, Kim PS	Bull Math Biol	2013	1										1											1												Research Article	Aedes aegypti (mosquito)	Não atribuído	Não atribuído	Não atribuído	Não atribuído	Não atribuído	Drosophila simulans (fruit fly)	Não atribuído	Não atribuído	Não atribuído	Não atribuído
146	Host age effect and expression of cytoplasmic incompatibility in feld populations of Wolbachia-superinfected Aedes albopictus	Kittayapong P, Mongkalangoon P, Baimai V, O’Neill SL	Heredity (Edinb)	2002	1										1											1												Research Article	Não atribuído	Aedes albopictus (mosquito)	Não atribuído	Não atribuído	Não atribuído	Não atribuído	Não atribuído	Não atribuído	Não atribuído	Não atribuído	Não atribuído
147	Effects on male fitness of removing Wolbachia infections from the mosquito Aedes albopictus	Calvitti M, Moretti R, Porretta D, Bellini R, Urbanelli S	Med Vet Entomol	2009	1		1			1					1					1																		Research Article	Não atribuído	Aedes albopictus (mosquito)	Não atribuído	Não atribuído	Não atribuído	Não atribuído	Não atribuído	Não atribuído	Não atribuído	Não atribuído	Não atribuído
148	Wolbachia modulates Chikungunya replication in Aedes albopictus	Mousson L, Martin E, Zouache K, Madec Y, Mavingui P, Failloux AB	Mol Ecol	2010	1		1		1						1											1												Research Article	Não atribuído	Aedes albopictus (mosquito)	Não atribuído	Não atribuído	Não atribuído	Não atribuído	Não atribuído	Não atribuído	Não atribuído	Não atribuído	Não atribuído
149	Wolbachia induces male-specific mortality in the mosquito culex pipiens (lin strain)	Rasgon JL	PLoS One	2012	1										1					1																		Research Article	Não atribuído	Não atribuído	Não atribuído	Não atribuído	Culex pipiens	Não atribuído	Não atribuído	Não atribuído	Não atribuído	Não atribuído	Não atribuído
150	Transcriptional Regulation of Culex pipiens Mosquitoes by Wolbachia Influences Cytoplasmic Incompatibility	Pinto SB, Stainton K, Harris S, Kambris Z, Sutton ER, Bonsall MB, et al	PLoS Pathog	2013	1										1											1	1	1					1					Research Article	Não atribuído	Não atribuído	Não atribuído	Não atribuído	Culex pipiens	Não atribuído	Não atribuído	Não atribuído	Não atribuído	Não atribuído	Não atribuído
151	Naturally Occurring Incompatibilities between Different Culex pipiens pallens Populations as the Basis of Potential Mosquito Control Measures	Chen L, Zhu C, Zhang D	PLoS Negl Trop Dis	2013	1		1		1	1																												Research Article	Não atribuído	Não atribuído	Não atribuído	Não atribuído	Culex pipiens pallens	Não atribuído	Não atribuído	Não atribuído	Não atribuído	Não atribuído	Não atribuído
152	Stable coexistence of incompatible Wolbachia along a narrow contact zone in mosquito field populations	Atyame CM, Labbé P, Rousset F, Beji M, Makoundou P, Duron O, et al	Mol Ecol	2015	1										1											1												Research Article	Não atribuído	Não atribuído	Não atribuído	Não atribuído	Culex pipiens	Não atribuído	Não atribuído	Não atribuído	Não atribuído	Não atribuído	Não atribuído
153	Distribution and dynamics of Wolbachia infection in Malaysian Aedes albopictus	Joanne S, Vythilingam I, Yugavathy N, Leong CS, Wong ML, AbuBakar S	Acta Trop [Internet]	2015	1										1					1																		Research Article	Não atribuído	Aedes albopictus (mosquito)	Não atribuído	Não atribuído	Não atribuído	Não atribuído	Não atribuído	Não atribuído	Não atribuído	Não atribuído	Não atribuído
154	Offsetting effects of Wolbachia infection and heat shock on sperm production in Drosophila simulans: Analyses of fecundity, fertility and accessory gland proteins	Snook RR, Cleland SY, Wolfner MF, Karr TL	Genetics	2000	1										1					1																		Research Article	Não atribuído	Não atribuído	Não atribuído	Não atribuído	Não atribuído	Não atribuído	Drosophila simulans (fruit fly)	Não atribuído	Não atribuído	Não atribuído	Não atribuído
155	Wolbachia infection associated with all-female broods in Hypolimnas bolina (Lepidoptera: Nymphalidae): Evidence for horizontal transmission of a butterfly male killer	Dyson EA, Kamath MK, Hurst GDD	Heredity (Edinb)	2002	1										1											1	1	1		1	1					1		Research Article	Não atribuído	Não atribuído	Não atribuído	Não atribuído	Não atribuído	Não atribuído	Hypolimnas bolina (butterfly)	Não atribuído	Não atribuído	Não atribuído	Não atribuído
156	Evolutionarily stable infection by a male-killing endosymbiont in Drosophila innubila: Molecular evidence from the host and parasite genomes	Dyer KA, Jaenike J	Genetics	2004	1		1							1																								Research Article	Não atribuído	Não atribuído	Não atribuído	Não atribuído	Não atribuído	Não atribuído	Drosophila innubila (fruit fly)	Não atribuído	Não atribuído	Não atribuído	Não atribuído
157	Effects of Wolbachia in the uzifly, Exorista sorbillans, a parasitoid of the silkworm, Bombyx mori	Puttaraju HP, Prakash BM	J Insect Sci [Internet]	2005	1										1					1							1	1			1							Research Article	Não atribuído	Não atribuído	Não atribuído	Não atribuído	Não atribuído	Não atribuído	Exorista sorbillans (Uzifly, parasitoid of the silkworm)	Não atribuído	Não atribuído	Não atribuído	Não atribuído
158	Infection density of Wolbachia endosymbiont affected by co-infection and host genotype	Kondo N, Shimada M, Fukatsu T	Biol Lett [Internet]	2005	1										1											1												Research Article	Não atribuído	Não atribuído	Não atribuído	Não atribuído	Não atribuído	Não atribuído	Callosobruchus chinensis (pulse beetle, Chinese bruchid and cowpea bruchid - bean weevil)	Não atribuído	Não atribuído	Não atribuído	Não atribuído
159	Increased male mating rate in Drosophila is associated with Wolbachia infection	De Crespigny FEC, Pitt TD, Wedell N	J Evol Biol	2006	1										1	1				1	1						1		1						1			Research Article	Não atribuído	Não atribuído	Não atribuído	Não atribuído	Não atribuído	Não atribuído	Drosophila melanogaster and simulans (fruit fly)	Não atribuído	Não atribuído	Não atribuído	Não atribuído
160	Wolbachia infection reduces sperm competitive ability in an insect	Champion de Crespigny FE, Wedell N	Proc R Soc B Biol Sci [Internet]	2006	1		1			1					1					1							1		1						1			Research Article	Não atribuído	Não atribuído	Não atribuído	Não atribuído	Não atribuído	Não atribuído	Drosophila simulans (fruit fly)	Não atribuído	Não atribuído	Não atribuído	Não atribuído
161	Wolbachia infection suppresses both host defence and parasitoid counter-defence	Fytrou A, Schofield PG, Kraaijeveld AR, Hubbard SF	Proc R Soc B Biol Sci [Internet]	2006	1										1					1							1	1				1						Research Article	Não atribuído	Não atribuído	Não atribuído	Não atribuído	Não atribuído	Não atribuído	Drosophila simulans (fruit fly) and Leptopilina heterotoma (parasitoid wasp)	Não atribuído	Não atribuído	Não atribuído	Não atribuído
162	Competing Selfish Genetic Elements in the Butterfly Hypolimnas bolina	Charlat S, Engelstädter J, Dyson EA, Hornett EA, Duplouy A, Tortosa P, et al	Current Biology	2006	1										1											1												Research Article	Não atribuído	Não atribuído	Não atribuído	Não atribuído	Não atribuído	Não atribuído	Hypolimnas bolina (butterfly)	Não atribuído	Não atribuído	Não atribuído	Não atribuído
163	Evolution of male-killer suppression in a natural population	Hornett EA, Charlat S, Duplouy AMR, Davies N, Roderick GK, Wedell N, et al	PLoS Biol	2006	1										1											1												Research Article	Não atribuído	Não atribuído	Não atribuído	Não atribuído	Não atribuído	Não atribuído	Hypolimnas bolina (butterfly)	Não atribuído	Não atribuído	Não atribuído	Não atribuído
164	Asymmetrical interactions between Wolbachia and Spiroplasma endosymbionts coexisting in the same insect host	Goto S, Anbutsu H, Fukatsu T	Appl Environ Microbiol	2006	1										1											1	1	1					1					Research Article	Não atribuído	Não atribuído	Não atribuído	Não atribuído	Não atribuído	Não atribuído	Drosophila melanogaster (fruit fly)	Não atribuído	Não atribuído	Não atribuído	Não atribuído
165	Male development time influences the strength of wolbachia-induced cytoplasmic incompatibility expression in Drosophila melanogaster	Yamada R, Floate KD, Riegler M, O’Neill SL	Genetics	2007	1										1											1												Journal Article	Não atribuído	Não atribuído	Não atribuído	Não atribuído	Não atribuído	Não atribuído	Drosophila melanogaster (fruit fly)	Não atribuído	Não atribuído	Não atribuído	Não atribuído
166	Interaction between host genotype and environmental conditions affects bacterial density in Wolbachia symbiosis	Mouton L, Henri H, Charif D, Bouletreau M, Vavre F	Biol Lett [Internet]	2007	1										1											1												Research Article	Não atribuído	Não atribuído	Não atribuído	Não atribuído	Não atribuído	Não atribuído	Leptopilina heterotoma (parasitoid wasp)	Não atribuído	Não atribuído	Não atribuído	Não atribuído
167	Bidirectional incompatibility among divergent Wolbachia and incompatibility level differences among closely related Wolbachia in Nasonia	Bordenstein SR, Werren JH	Heredity (Edinb)	2007	1										1											1	1			1						1		Research Article	Não atribuído	Não atribuído	Não atribuído	Não atribuído	Não atribuído	Não atribuído	Nasonia vitripennis, longicornis and giraulti (parasitoid wasp)	Não atribuído	Não atribuído	Não atribuído	Não atribuído
168	Heat treatment of the Adzuki bean borer, Ostrinia scapulalis infected with wolbachia gives rise to sexually mosaic offspring	Sakamoto H, Kageyama D, Hoshizaki S, Ishikawa Y	J Insect Sci	2008	1										1											1	1	1			1							Research Article	Não atribuído	Não atribuído	Não atribuído	Não atribuído	Não atribuído	Não atribuído	Ostrinia scapulalis (adzuki bean borer or adzuki bean worm - moth)	Não atribuído	Não atribuído	Não atribuído	Não atribuído
169	You can’t keep a good parasite down: Evolution of a male-killer suppressor uncovers cytoplasmic incompatibility	Hornett EA, Duplouy AMR, Davies N, Roderick GK, Wedell N, Hurst GDD, et al	Evolution (N Y)	2008	1										1											1												Research Article	Não atribuído	Não atribuído	Não atribuído	Não atribuído	Não atribuído	Não atribuído	Hypolimnas bolina (butterfly)	Não atribuído	Não atribuído	Não atribuído	Não atribuído
170	Wolbachia infection alters olfactory-cued locomotion in Drosophila spp	Peng Y, Nielsen JE, Cunningham JP, McGraw EA	Appl Environ Microbiol	2008	1										1	1				1	1						1	1	1				1	1				Research Article	Não atribuído	Não atribuído	Não atribuído	Não atribuído	Não atribuído	Não atribuído	Drosophila melanogaster and simulans (fruit fly)	Não atribuído	Não atribuído	Não atribuído	Não atribuído
171	Wolbachia and virus protection in insects	Hedges LM, Brownlie JC, O’Neill SL, Johnson KN	Science	2008	1										1	1				1	1																	Report	Não atribuído	Não atribuído	Não atribuído	Não atribuído	Não atribuído	Não atribuído	Drosophila melanogaster (fruit fly)	Não atribuído	Não atribuído	Não atribuído	Não atribuído
172	Unravelling the Wolbachia evolutionary role: the reprogramming of the host genomic imprinting	Negri I, Franchini A, Gonella E, Daffonchio D, Mazzoglio PJ, Mandrioli M, et al	Proc R Soc B Biol Sci [Internet]	2009	1										1											1	1	1	1		1		1	1				Research Article	Não atribuído	Não atribuído	Não atribuído	Não atribuído	Não atribuído	Não atribuído	Zyginidia pullula (leafhopper)	Não atribuído	Não atribuído	Não atribuído	Não atribuído
173	A new case of Wolbachia dependence in the genus Asobara: Evidence for parthenogenesis induction in Asobara japonica	Kremer N, Charif D, Henri H, Bataille M, Prévost G, Kraaijeveld K, et al	Heredity (Edinb)	2009	1										1											1	1	1	1		1				1			Research Article	Não atribuído	Não atribuído	Não atribuído	Não atribuído	Não atribuído	Não atribuído	Asobara japonica (parasitoid wasps)	Não atribuído	Não atribuído	Não atribuído	Não atribuído
174	Effect of intracellular Wolbachia on interspecific crosses between Drosophila melanogaster and Drosophila simulans	Gazla IN, Carracedo MC	Genet Mol Res	2009	1										1	1				1	1																	Research Article	Não atribuído	Não atribuído	Não atribuído	Não atribuído	Não atribuído	Não atribuído	Drosophila melanogaster and simulans (fruit fly)	Não atribuído	Não atribuído	Não atribuído	Não atribuído
175	Does Wolbachia infection affect Trichogramma atopovirilia behaviour?	de Almeida RP, van Lenteren JC, Stouthamer R	Brazilian J Biol	2010	1		1			1																												Research Article	Não atribuído	Não atribuído	Não atribuído	Não atribuído	Não atribuído	Não atribuído	Trichogramma atopovirilia	Não atribuído	Não atribuído	Não atribuído	Não atribuído
176	Hidden cytoplasmic incompatibility alters the dynamics of male-killer/host interactions	Hornett EA, Engelstädter J, Hurst GDD	J Evol Biol	2010	1	1	1				1				1							1				1												Research Article	Não atribuído	Não atribuído	Não atribuído	Não atribuído	Não atribuído	Não atribuído	Não atribuído	Não atribuído	Não atribuído	Não atribuído	Não aplicável
177	Population Dynamics of Noncytoplasmic Incompatibility-Inducing Wolbachia in Nilaparvata lugens and Its Effects on Host Adult Life Span and Female Fitness	Zhang H, Zhang K-J, Hong X-Y	Environ Entomol [Internet]	2010	1										1	1				1	1					1												Research Article	Não atribuído	Não atribuído	Não atribuído	Não atribuído	Não atribuído	Não atribuído	Nilaparvata lugens (planthopper)	Não atribuído	Não atribuído	Não atribuído	Não atribuído
178	Wolbachia infection lowers fertile sperm transfer in a moth	Lewis Z, Champion de Crespigny FE, Sait SM, Tregenza T, Wedell N	Biol Lett [Internet]	2011	1										1					1																		Research Article	Não atribuído	Não atribuído	Não atribuído	Não atribuído	Não atribuído	Não atribuído	Ephestia kuehniella (flour moth)	Não atribuído	Não atribuído	Não atribuído	Não atribuído
179	Temperature affects the tripartite interactions between bacteriophage WO, Wolbachia, and cytoplasmic incompatibility	Bordenstein SR, Bordenstein SR	PLoS One	2011	1										1											1												Research Article	Não atribuído	Não atribuído	Não atribuído	Não atribuído	Não atribuído	Não atribuído	Nasonia vitripennis (parasitoid wasp)	Não atribuído	Não atribuído	Não atribuído	Não atribuído
180	Endosymbiont costs and benefits in a parasitoid infected with both Wolbachia and Cardinium	White JA, Kelly SE, Cockburn SN, Perlman SJ, Hunter MS	Heredity (Edinb) [Internet]	2011	1										1	1				1	1					1												Research Article	Não atribuído	Não atribuído	Não atribuído	Não atribuído	Não atribuído	Não atribuído	Encarsia inaron (parasitoid wasp)	Não atribuído	Não atribuído	Não atribuído	Não atribuído
181	Maintenance of a Male-Killing Wolbachia in Drosophila Innubila By Male-Killing Dependent and Male-Killing Independent Mechanisms	Unckless RL, Jaenike J	Evolution (N Y) [Internet]	2012	1		1		1						1	1				1	1					1												Research Article	Não atribuído	Não atribuído	Não atribuído	Não atribuído	Não atribuído	Não atribuído	Drosophila innubila (fruit fly)	Não atribuído	Não atribuído	Não atribuído	Não atribuído
182	Wolbachia enhance Drosophila stem cell proliferation and target the germline stem cell niche	Fast Eva M, Toomey Michelle E, Panaram Kanchana, Desjardins Danielle, Kolaczyk Eric D FHM	Science [Internet]	2011	1										1	1				1	1						1	1					1					Research Article	Não atribuído	Não atribuído	Não atribuído	Não atribuído	Não atribuído	Não atribuído	Drosophila mauritania (fruit fly)	Não atribuído	Não atribuído	Não atribuído	Não atribuído
183	Host genotype changes bidirectional to unidirectional cytoplasmic incompatibility in Nasonia longicornis	Raychoudhury R, Werren JH	Heredity (Edinb) [Internet]	2012	1										1											1												Research Article	Não atribuído	Não atribuído	Não atribuído	Não atribuído	Não atribuído	Não atribuído	Nasonia longicornis (parasitoid wasp)	Não atribuído	Não atribuído	Não atribuído	Não atribuído
184	Uncovering Wolbachia diversity upon artificial host transfer	Schneider DI, Riegler M, Arthofer W, Merçot H, Stauffer C, Miller WJ	PLoS One	2013	1										1											1												Research Article	Não atribuído	Não atribuído	Não atribuído	Não atribuído	Não atribuído	Não atribuído	Drosophila simulans and Ceratitis capitata (fruit fly)	Não atribuído	Não atribuído	Não atribuído	Não atribuído
185	Wolbachia gonadal density in female and male Drosophila vary with laboratory adaptation and respond differently to physiological and environmental challenges	Correa CC, Ballard JWO	J Invertebr Pathol [Internet]	2012	1										1											1												Research Article	Não atribuído	Não atribuído	Não atribuído	Não atribuído	Não atribuído	Não atribuído	Drosophila simulans (fruit fly)	Não atribuído	Não atribuído	Não atribuído	Não atribuído
186	Disruption of redox homeostasis leads to oxidative DNA damage in spermatocytes of Wolbachia-infected Drosophila simulans	Brennan LJ, Haukedal JA, Earle JC, Keddie B, Harris HL	Insect Mol Biol	2012	1										1											1												Research Article	Não atribuído	Não atribuído	Não atribuído	Não atribuído	Não atribuído	Não atribuído	Drosophila simulans (fruit fly)	Não atribuído	Não atribuído	Não atribuído	Não atribuído
187	The relative importance of innate immune priming in Wolbachia-mediated dengue interference	Rancès E, Ye YH, Woolfit M, McGraw EA, O’Neill SL	PLoS Pathog	2012	1		1		1																		1	1				1						Research Article	Aedes aegypti (mosquito)	Não atribuído	Não atribuído	Não atribuído	Não atribuído	Não atribuído	Drosophila melanogaster (fruit fly)	Não atribuído	Não atribuído	Não atribuído	Não atribuído
188	Male-killing Wolbachia do not protect Drosophila bifasciata against viral infection	Longdon B, Fabian DK, Hurst GDD, Jiggins FM	BMC Microbiol	2012	1		1		1						1			1								1												Research Article	Não atribuído	Não atribuído	Não atribuído	Não atribuído	Não atribuído	Não atribuído	Drosophila bifasciata (fruit fly)	Não atribuído	Não atribuído	Não atribuído	Não atribuído
189	Inactivation of Wolbachia Reveals Its Biological Roles in Whitefly Host	Xue X, Li SJ, Ahmed MZ, De Barro PJ, Ren SX, Qiu BL	PLoS One	2012	1										1	1				1	1						1	1				1						Research Article	Não atribuído	Não atribuído	Não atribuído	Não atribuído	Não atribuído	Não atribuído	Bemisia tabaci (whitefly)	Não atribuído	Não atribuído	Não atribuído	Não atribuído
190	Dietary Cholesterol Modulates Pathogen Blocking by Wolbachia	Caragata EP, Rancès E, Hedges LM, Gofton AW, Johnson KN, O’Neill SL, et al	PLoS Pathog	2013	1										1											1												Research Article	Não atribuído	Não atribuído	Não atribuído	Não atribuído	Não atribuído	Não atribuído	Drosophila melanogaster (fruit fly)	Não atribuído	Não atribuído	Não atribuído	Não atribuído
191	The effect of Wolbachia on the lifetime reproductive success of its insect host in the field	Segoli M, Stouthamer R, Stouthamer CM, Rugman-Jones P, Rosenheim JA	J Evol Biol	2013	1										1	1				1	1																	Research Article	Não atribuído	Não atribuído	Não atribuído	Não atribuído	Não atribuído	Não atribuído	Anagrus sophiae (fleece-winged insect)	Não atribuído	Não atribuído	Não atribuído	Não atribuído
192	Extreme Divergence of Wolbachia Tropism for the Stem-Cell-Niche in the Drosophila Testis	Toomey ME, Frydman HM	PLoS Pathog	2014	1										1											1												Research Article	Não atribuído	Não atribuído	Não atribuído	Não atribuído	Não atribuído	Não atribuído	Drosophila melanogaster, tropicalis, ananassae (fruit fly)	Não atribuído	Não atribuído	Não atribuído	Não atribuído
193	What can symbiont titres tell us about co-evolution of Wolbachia and their host?	Correa CC, Ballard JWO	J Invertebr Pathol [Internet]	2014	1										1											1												Research Article	Não atribuído	Não atribuído	Não atribuído	Não atribuído	Não atribuído	Não atribuído	Drosophila simulans (fruit fly)	Não atribuído	Não atribuído	Não atribuído	Não atribuído
194	High anti-viral protection without immune upregulation after interspecies Wolbachia transfer	Chrostek E, Marialva MSP, Yamada R, O’Neill SL, Teixeira L	PLoS One	2014	1		1	1	1	Lifeshort																												Research Article	Não atribuído	Não atribuído	Não atribuído	Não atribuído	Não atribuído	Não atribuído	Drosophila melanogaster (fruit fly)	Não atribuído	Não atribuído	Não atribuído	Não atribuído
195	Macronutrients mediate the functional relationship between Drosophila and Wolbachia	Ponton F, Wilson K, Holmes A, Raubenheimer D, Robinson KL, Simpson SJ	Proc R Soc B Biol Sci [Internet]	2014	1										1											1	1	1					1					Research Article	Não atribuído	Não atribuído	Não atribuído	Não atribuído	Não atribuído	Não atribuído	Drosophila melanogaster (fruit fly)	Não atribuído	Não atribuído	Não atribuído	Não atribuído
196	Wolbachia influences the maternal transmission of the gypsy endogenous retrovirus in Drosophila melanogaster	Touret F, Guiguen F, Terzian C	MBio	2014	1		1		1																													Research Article	Não atribuído	Não atribuído	Não atribuído	Não atribuído	Não atribuído	Não atribuído	Drosophila melanogaster (fruit fly)	Não atribuído	Não atribuído	Não atribuído	Não atribuído
197	Experimental evolution reveals habitat-specific fitness dynamics among Wolbachia clades in Drosophila melanogaster	Versace E, Nolte V, Pandey RV, Tobler R, Schlotterer C	Mol Ecol	2014	1										1											1												Research Article	Não atribuído	Não atribuído	Não atribuído	Não atribuído	Não atribuído	Não atribuído	Drosophila melanogaster (fruit fly)	Não atribuído	Não atribuído	Não atribuído	Não atribuído
198	Wolbachia Infection Dynamics in Tribolium confusum (Coleoptera: Tenebrionidae) and Their Effects on Host Mating Behavior and Reproduction	Ming Q-L, Shen J-F, Cheng C, Liu C-M, Feng Z-J	J Econ Entomol [Internet]	2015	1		1			1					1	1				1	1					1												Research Article	Não atribuído	Não atribuído	Não atribuído	Não atribuído	Não atribuído	Não atribuído	Tribolium confusum (flour beetles)	Não atribuído	Não atribuído	Não atribuído	Não atribuído
199	Mutualism Breakdown by Amplification of Wolbachia Genes	Chrostek E, Teixeira L	PLoS Biol	2015	1										1											1												Research Article	Não atribuído	Não atribuído	Não atribuído	Não atribuído	Não atribuído	Não atribuído	Drosophila melanogaster (fruit fly)	Não atribuído	Não atribuído	Não atribuído	Não atribuído
200	The Impact of Host Diet on Wolbachia Titer in Drosophila	Serbus LR, White PM, Silva JP, Rabe A, Teixeira L, Albertson R, et al	PLoS Pathog	2015	1										1											1												Research Article	Não atribuído	Não atribuído	Não atribuído	Não atribuído	Não atribuído	Não atribuído	Drosophila melanogaster and simulans (fruit fly)	Não atribuído	Não atribuído	Não atribuído	Não atribuído
201	The Intracellular Bacterium Wolbachia Uses Parasitoid Wasps as Phoretic Vectors for Efficient Horizontal Transmission	Ahmed MZ, Li SJ, Xue X, Yin XJ, Ren SX, Jiggins FM, et al	PLoS Pathog	2015	1										1	1				1	1						1			1						1		Research Article	Não atribuído	Não atribuído	Não atribuído	Não atribuído	Não atribuído	Não atribuído	Bemisia tabaci (whitefly)	Não atribuído	Não atribuído	Não atribuído	Não atribuído
202	Germline Transformation of the Silkworm Bombyx mori L	Zhou W, Gong C, Xue R, Cao G, Cao J, Ye A, et al	Biol Reprod [Internet]	2012	1		1	1																														Research Article	Não atribuído	Não atribuído	Não atribuído	Não atribuído	Não atribuído	Não atribuído	Bombyx mori L	Não atribuído	Não atribuído	Não atribuído	Não atribuído
203	Robust gut-specific gene expression in transgenic Aedes aegypti mosquitoes	Moreira LA, Edwards MJ, Adhami F, Jasinskiene N, James AA, Jacobs-Lorena M	Proc Natl Acad Sci U S A [Internet]	2000	1		1	1	1																													Research Article	Aedes aegypti (mosquito)	Não atribuído	Não atribuído	Não atribuído	Não atribuído	Não atribuído	Não atribuído	Não atribuído	Não atribuído	Não atribuído	Não atribuído
204	Bee venom phospholipase inhibits malaria parasite development in transgenic mosquitoes	Moreira LA, Ito J, Ghosh A, Devenport M, Zieler H, Abraham EG, et al	J Biol Chem	2002	1		1	1	1																													Research Article	Não atribuído	Não atribuído	Não atribuído	Anopheles gambiae and stephensi	Não atribuído	Não atribuído	Não atribuído	Não atribuído	Não atribuído	Não atribuído	Não atribuído
205	Impact of genetic manipulation on the fitness of Anopheles stephensi mosquitoes	Catteruccia F, Godfray H, Crisanti A	Science [Internet]	2003	1		1	1	1						1					1																		Research Article	Não atribuído	Não atribuído	Não atribuído	Anopheles stephensi	Não atribuído	Não atribuído	Não atribuído	Não atribuído	Não atribuído	Não atribuído	Não atribuído
206	Fitness consequences of Anopheles gambiae population hybridization	Menge DM, Guda T, Zhong D, Pai A, Zhou G, Beier JC, et al	Malar J	2005	1		1	1							1	1				1	1																	Research Article	Não atribuído	Não atribuído	Não atribuído	Anopheles gambiae	Não atribuído	Não atribuído	Não atribuído	Não atribuído	Não atribuído	Não atribuído	Não atribuído
207	Transgenic malaria-resistant mosquitoes have a fitness advantage when feeding on Plasmodium-infected blood	Marrelli MT, Li C, Rasgon JL, Jacobs-Lorena M	Proc Natl Acad Sci [Internet]	2007	1	1	1			1	1				1	1				1	1	1				1												Research Article	Não atribuído	Não atribuído	Não atribuído	Anopheles stephensi	Não atribuído	Não atribuído	Não atribuído	Não atribuído	Não atribuído	Não atribuído	Não atribuído
208	Fitness of transgenic Anopheles stephensi mosquitoes expressing the SM1 peptide under the control of a vitellogenin promoter	Li C, Marrelli MT, Yan G, Jacobs-Lorena M	J Hered	2008	1		1	1	1	1					1					1																		Research Article	Não atribuído	Não atribuído	Não atribuído	Anopheles stephensi	Não atribuído	Não atribuído	Não atribuído	Não atribuído	Não atribuído	Não atribuído	Não atribuído
209	Multi-locus assortment (MLA) for transgene dispersal and elimination in mosquito populations	Rasgon JL	PLoS One	2009	1	1	1				1			1	1							1																Research Article	Aedes aegypti (mosquito)	Não atribuído	Não atribuído	Anopheles	Não atribuído	Não atribuído	Não atribuído	Não atribuído	Não atribuído	Não atribuído	Não atribuído
210	Comparative fitness assessment of Anopheles stephensi transgenic lines receptive to site-specific integration	Amenya DA, Bonizzoni M, Isaacs AT, Jasinskiene N, Chen H, Marinotti O, et al	Insect Mol Biol	2010	1		1	1	1	1																												Research Article	Não atribuído	Não atribuído	Não atribuído	Anopheles stephensi	Não atribuído	Não atribuído	Não atribuído	Não atribuído	Não atribuído	Não atribuído	Não atribuído
211	Blocking of Plasmodium transmission by cooperative action of Cecropin A and Defensin A in transgenic Aedes aegypti mosquitoes	Kokoza V, Ahmed A, Woon Shin S, Okafor N, Zou Z, Raikhel AS	Proc Natl Acad Sci [Internet]	2010	1		1	1	1																													Research Article	Aedes aegypti (mosquito)	Não atribuído	Não atribuído	Não atribuído	Não atribuído	Não atribuído	Não atribuído	Não atribuído	Não atribuído	Não atribuído	Não atribuído
212	Transgene-mediated suppression of dengue viruses in the salivary glands of the yellow fever mosquito, Aedes aegypti	Mathur G, Sanchez-Vargas I, Alvarez D, Olson KE, Marinotti O, James AA	Insect Mol Biol	2010	1		1	1	1																													Research Article	Aedes aegypti (mosquito)	Não atribuído	Não atribuído	Não atribuído	Não atribuído	Não atribuído	Não atribuído	Não atribuído	Não atribuído	Não atribuído	Não atribuído
213	Site-specific integration and expression of an anti-malarial gene in transgenic Anopheles gambiae significantly reduces Plasmodium infections	Meredith JM, Basu S, Nimmo DD, Larget-Thiery I, Warr EL, Underhill A, et al	PLoS One	2011	1		1	1	1						1											1												Research Article	Não atribuído	Não atribuído	Não atribuído	Anopheles gambiae	Não atribuído	Não atribuído	Não atribuído	Não atribuído	Não atribuído	Não atribuído	Não atribuído
214	Engineered resistance to Plasmodium falciparum development in transgenic anopheles stephensi	Isaacs AT, Li F, Jasinskiene N, Chen X, Nirmala X, Marinotti O, et al	PLoS Pathog	2011	1		1	1	1																													Research Article	Não atribuído	Não atribuído	Não atribuído	Anopheles stephensi	Não atribuído	Não atribuído	Não atribuído	Não atribuído	Não atribuído	Não atribuído	Não atribuído
215	Functional characterization of the sciarid BhC4-1 core promoter in transgenic Drosophila	Garcia AC, Gitaí DLG, Humann FC, Paçó-Larson ML, Monesi N	BMC Mol Biol	2011	1		1	1																														Research Article	Não atribuído	Não atribuído	Não atribuído	Não atribuído	Não atribuído	Não atribuído	Drosophila (transgenic)	Não atribuído	Não atribuído	Não atribuído	Não atribuído
216	Mobility properties of the Hermes transposable element in transgenic lines of Aedes aegypti	Smith RC, Atkinson PW	Genetica	2011	1		1	1	1						1			1																				Research Article	Aedes aegypti (mosquito)	Não atribuído	Não atribuído	Não atribuído	Não atribuído	Não atribuído	Não atribuído	Não atribuído	Não atribuído	Não atribuído	Não atribuído
217	Targeting gene expression to the female larval fat body of transgenic Aedes aegypti mosquitoes	Totten DC, Vuong M, Litvinova OV, Jinwal UK, Gulia-Nuss M, Harrell RA, et al	Insect Mol Biol	2013	1		1	1	1																													Research Article	Aedes aegypti (mosquito)	Não atribuído	Não atribuído	Não atribuído	Não atribuído	Não atribuído	Não atribuído	Não atribuído	Não atribuído	Não atribuído	Não atribuído
218	Next-Generation Site-Directed Transgenesis in the Malaria Vector Mosquito Anopheles gambiae: Self-Docking Strains Expressing Germline-Specific phiC31 Integrase	Meredith JM, Underhill A, McArthur CC, Eggleston P	PLoS One	2013	1		1	1	1																													Research Article	Não atribuído	Não atribuído	Não atribuído	Anopheles gambiae	Não atribuído	Não atribuído	Não atribuído	Não atribuído	Não atribuído	Não atribuído	Não atribuído
219	The promoter of Bmlp3 gene can direct fat body-specific expression in the transgenic silkworm, Bombyx mori	Deng DJ, Xu HF, Wang F, Duan X, Ma SY, Xiang ZH, et al	Transgenic Res	2013	1		1	1																														Research Article	Não atribuído	Não atribuído	Não atribuído	Não atribuído	Não atribuído	Não atribuído	Bombyx mori (silkworm)	Não atribuído	Não atribuído	Não atribuído	Não atribuído
220	Modeling the dynamics of a non-limited and a self-limited gene drive system in structured Aedes aegypti populations	Legros M, Xu C, Morrison A, Scott TW, Lloyd AL, Gould F	PLoS One	2013	1	1	1				1				1							1																Research Article	Aedes aegypti (mosquito)	Não atribuído	Não atribuído	Não atribuído	Não atribuído	Não atribuído	Não atribuído	Não atribuído	Não atribuído	Não atribuído	Não atribuído
221	Transgenic Mosquitoes Expressing a Phospholipase A2Gene Have a Fitness Advantage When Fed Plasmodium falciparum-Infected Blood	Smith RC, Kizito C, Rasgon JL, Jacobs-Lorena M	PLoS One	2013	1	1	1	1	1		1				1	1				1	1					1												Research Article	Não atribuído	Não atribuído	Não atribuído	Anopheles stephensi	Não atribuído	Não atribuído	Não atribuído	Não atribuído	Não atribuído	Não atribuído	Não atribuído
222	Transgenic Anopheles gambiae expressing an antimalarial peptide suffer no significant fitness cost	McArthur CC, Meredith JM, Eggleston P	PLoS One	2014	1		1	1	1	1																												Research Article	Não atribuído	Não atribuído	Não atribuído	Anopheles gambiae	Não atribuído	Não atribuído	Não atribuído	Não atribuído	Não atribuído	Não atribuído	Não atribuído
223	Highly efficient integration and expression of piggyBac-derived cassettes in the honeybee (Apis mellifera)	Schulte C, Theilenberg E, Muller-Borg M, Gempe T, Beye M	Proc Natl Acad Sci [Internet]	2014	1		1	1																														Research Article	Não atribuído	Não atribuído	Não atribuído	Não atribuído	Não atribuído	Não atribuído	Apis mellifera (bee)	Não atribuído	Não atribuído	Não atribuído	Não atribuído
224	Feasible Introgression of an Anti-pathogen Transgene into an Urban Mosquito Population without Using Gene-Drive	Okamoto KW, Robert MA, Gould F, Lloyd AL	PLoS Negl Trop Dis	2014	1	1	1				1																											Research Article	Aedes aegypti (mosquito)	Não atribuído	Não atribuído	Não atribuído	Não atribuído	Não atribuído	Não atribuído	Não atribuído	Não atribuído	Não atribuído	Não atribuído
225	Transcription activator-like effector nuclease (TALEN)-mediated female-specific sterility in the silkworm, Bombyx mori	Xu J, Wang Y, Li Z, Ling L, Zeng B, James AA, et al	Insect Mol Biol	2014	1		1	1	1																													Journal Article	Não atribuído	Não atribuído	Não atribuído	Não atribuído	Não atribuído	Não atribuído	Bombyx mori (silkworm)	Não atribuído	Não atribuído	Não atribuído	Não atribuído
226	Genetic elimination of dengue vector mosquitoes	Wise de Valdez MR, Nimmo D, Betz J, Gong H-F, James AA, Alphey L, et al	Proc Natl Acad Sci [Internet]	2011	1	1	1	1	1		1																											Research Article	Aedes aegypti (mosquito)	Não atribuído	Não atribuído	Não atribuído	Não atribuído	Não atribuído	Não atribuído	Não atribuído	Não atribuído	Não atribuído	Não atribuído
227	Assessing the Feasibility of Controlling Aedes aegypti with Transgenic Methods: A Model-Based Evaluation	Legros M, Xu C, Okamoto K, Scott TW, Morrison AC, Lloyd AL, et al	PLoS One	2012	1	1	1				1				1							1																Research Article	Aedes aegypti (mosquito)	Não atribuído	Não atribuído	Não atribuído	Não atribuído	Não atribuído	Não atribuído	Não atribuído	Não atribuído	Não atribuído	Não atribuído
228	Genetic elimination of field-cage populations of Mediterranean fruit flies	Leftwich PT, Koukidou M, Rempoulakis P, Gong H-F, Zacharopoulou A, Fu G, et al	Proc R Soc B Biol Sci [Internet]	2014	1	1	1			1	1			1																								Research Article	Não atribuído	Não atribuído	Não atribuído	Não atribuído	Não atribuído	Não atribuído	Ceratitis capitata (medfly)	Não atribuído	Não atribuído	Não atribuído	Não atribuído
229	Mathematical Models as Aids for Design and Development of Experiments: The Case of Transgenic Mosquitoes	Robert MA, Legros M, Facchinelli L, Valerio L, Janine M, Scott TW, et al	J Med Entomol	2012	1	1	1				1				1							1																Research Article	Aedes aegypti (mosquito)	Não atribuído	Não atribuído	Não atribuído	Não atribuído	Não atribuído	Não atribuído	Não atribuído	Não atribuído	Não atribuído	Não atribuído
230	A repressible female-specific lethal genetic system for making transgenic insect strains suitable for a sterile-release program	Heinrich JC, Scott MJ	Proc Natl Acad Sci [Internet]	2000	1		1	1	1																													Research Article	Não atribuído	Não atribuído	Não atribuído	Não atribuído	Não atribuído	Não atribuído	Drosophila melanogaster (fruit fly)	Não atribuído	Não atribuído	Não atribuído	Não atribuído
231	Field performance of a genetically engineered strain of pink bollworm	Simmons GS, McKemey AR, Morrison NI, O’Connell S, Tabashnik BE, Claus J, et al	PLoS One	2011	1		1	1	1	1																												Research Article	Não atribuído	Não atribuído	Não atribuído	Não atribuído	Não atribuído	Não atribuído	Pectinophora gossypiella (pink bollworm)	Não atribuído	Não atribuído	Não atribuído	Não atribuído
232	Silencing the buzz: A new approach to population suppression of mosquitoes by feeding larvae double-stranded RNAs	Whyard S, Erdelyan CNG, Partridge AL, Singh AD, Beebe NW, Capina R	Parasites and Vectors	2015	1		1	1	1	1																												Research Article	Aedes aegypti (mosquito)	Não atribuído	Não atribuído	Não atribuído	Não atribuído	Não atribuído	Não atribuído	Não atribuído	Não atribuído	Não atribuído	Não atribuído
233	Optimal control strategy of malaria vector using genetically modified mosquitoes	Rafikov M, Bevilacqua L, Wyse APP	J Theor Biol	2009	1	1	1				1																											Research Article	Não atribuído	Não atribuído	Não atribuído	Não atribuído	Não atribuído	Não atribuído	Não atribuído	Não atribuído	Não atribuído	Não atribuído	Não aplicável
234	Genetic and environmental factors associated with laboratory rearing affect survival and assortative mating but not overall mating success in Anopheles gambiae sensu stricto	Paton D, Touré M, Sacko A, Coulibaly MB, Traoré SF, Tripet F	PLoS One	2013	1										1					1							1		1						1			Research Article	Não atribuído	Não atribuído	Não atribuído	Anopheles gambiae	Não atribuído	Não atribuído	Não atribuído	Não atribuído	Não atribuído	Não atribuído	Não atribuído
235	Population genetic structure of Anopheles gambiae mosquitoes on Lake Victoria islands, west Kenya	Chen H, Minakawa N, Beier J, Yan G	Malar J	2004	1										1										1													Research Article	Não atribuído	Não atribuído	Não atribuído	Anopheles gambiae	Não atribuído	Não atribuído	Não atribuído	Não atribuído	Não atribuído	Não atribuído	Não atribuído
236	Population genetic structure of Aedes polynesiensis in the Society Islands of French Polynesia: Implications for control using a Wolbachia-based autocidal strategy	Brelsfoard CL, Dobson SL	Parasites and Vectors	2012	1										1										1													Journal Article	Não atribuído	Não atribuído	Aedes polynesiensis	Não atribuído	Não atribuído	Não atribuído	Não atribuído	Não atribuído	Não atribuído	Não atribuído	Não atribuído
237	An analysis of two island groups as potential sites for trials of transgenic mosquitoes for malaria control	Marsden CD, Cornel A, Lee Y, Sanford MR, Norris LC, Goodell PB, et al	Evol Appl	2013	1	1	1						1		1										1													Research Article	Não atribuído	Não atribuído	Não atribuído	Anopheles gambiae	Não atribuído	Não atribuído	Não atribuído	Não atribuído	Não atribuído	Não atribuído	Não atribuído
238	Opposite sex-specific effects of Wolbachia and interference with the sex determination of its host Ostrinia scapulalis	Kageyama D, Traut W	Proc R Soc B Biol Sci [Internet]	2004																							1	1			1							Research Article	Não atribuído	Não atribuído	Não atribuído	Não atribuído	Não atribuído	Não atribuído	Ostrinia scapulalis (adzuki bean borer or adzuki bean worm - moth)	Não atribuído	Não atribuído	Não atribuído	Não atribuído
239	A male-killing Wolbachia carries a feminizing factor and is associated with degradation of the sex-determining system of its host	Sugimoto TN, Ishikawa Y	Biol Lett [Internet]	2012																							1	1			1							Research Article	Não atribuído	Não atribuído	Não atribuído	Não atribuído	Não atribuído	Não atribuído	Ostrinia scapulalis (adzuki bean borer or adzuki bean worm - moth)	Não atribuído	Não atribuído	Não atribuído	Não atribuído
240	Male-killing Wolbachia in a flour beetle	Fialho RF, Stevens L	Proc R Soc B Biol Sci [Internet]	2000																							1	1			1							Research Article	Não atribuído	Não atribuído	Não atribuído	Não atribuído	Não atribuído	Não atribuído	Tribolium madens (flour beetle)	Não atribuído	Não atribuído	Não atribuído	Não atribuído
241	Multiple infection with Wolbachia inducing different reproductive manipulations in the butterfly Eurema hecabe	Hiroki M, Tagami Y, Miura K, Kato Y	Proc R Soc B Biol Sci [Internet]	2004																							1	1			1							Research Article	Não atribuído	Não atribuído	Não atribuído	Não atribuído	Não atribuído	Não atribuído	Eurema hecabe (butterfly)	Não atribuído	Não atribuído	Não atribuído	Não atribuído
242	Unexpected mechanism of symbiont-induced reversal of insect sex: Feminizing Wolbachia continuously acts on the butterfly Eurema hecabe during larval development	Narita S, Kageyama D, Nomura M, Fukatsu T	Appl Environ Microbiol	2007																							1	1			1							Research Article	Não atribuído	Não atribuído	Não atribuído	Não atribuído	Não atribuído	Não atribuído	Eurema hecabe (pierid Butterfly)	Não atribuído	Não atribuído	Não atribuído	Não atribuído
243	Feminizing Wolbachia in Zyginidia pullula (Insecta, Hemiptera), a leafhopper with an XX/X0 sex-determination system	Negri I, Pellecchia M, Mazzoglio P, Patetta A, Alma A	Proc R Soc B Biol Sci [Internet]	2006																							1	1			1							Journal Article	Não atribuído	Não atribuído	Não atribuído	Não atribuído	Não atribuído	Não atribuído	Zyginidia pullula (leafhopper)	Não atribuído	Não atribuído	Não atribuído	Não atribuído
244	Does a parthenogenesis-inducing Wolbachia induce vestigial cytoplasmic incompatibility?	Kraaijeveld K, Reumer BM, Mouton L, Kremer N, Vavre F, Van Alphen JJM	Naturwissenschaften	2011																							1	1			1							Research Article	Não atribuído	Não atribuído	Não atribuído	Não atribuído	Não atribuído	Não atribuído	Asobara japonica (parasitoid wasp)	Não atribuído	Não atribuído	Não atribuído	Não atribuído
245	Epidemiology of asexuality induced by the endosymbiotic Wolbachia across phytophagous wasp species: Host plant specialization matters	Boivin T, Henri H, Vavre F, Gidoin C, Veber P, Candau JN, et al	Mol Ecol	2014																							1	1		1	1					1		Research Article	Não atribuído	Não atribuído	Não atribuído	Não atribuído	Não atribuído	Não atribuído	genus Megastigmus (parasitoid wasps)	Não atribuído	Não atribuído	Não atribuído	Não atribuído
246	Sex-ratio-distorting Wolbachia causes sex-role reversal in its butterfly host	Jiggins FM, Hurst GDD, Majerus MEN	Proc R Soc B Biol Sci [Internet]	2000																							1	1	1		1				1			Research Article	Não atribuído	Não atribuído	Não atribuído	Não atribuído	Não atribuído	Não atribuído	Acraea encedon and Acraea encedana (butterflies)	Não atribuído	Não atribuído	Não atribuído	Não atribuído
247	Rapidly Shifting Sex Ratio across a Species Range	Hornett EA, Charlat S, Wedell N, Jiggins CD, Hurst GDD	Current Biology [Internet]	2009																							1	1	1		1				1			Research Article	Não atribuído	Não atribuído	Não atribuído	Não atribuído	Não atribuído	Não atribuído	Hypolimnas bolina (butterfly)	Não atribuído	Não atribuído	Não atribuído	Não atribuído
248	Co-Existence, Phylogeny and Putative Role of Wolbachia and Yeast-Like Symbiont (YLS) in Kerria lacca (Kerr)	Vashishtha A, Sharama KK, Lakhanpaul S	Curr Microbiol	2011																							1	1		1	1					1		Research Article	Não atribuído	Não atribuído	Não atribuído	Não atribuído	Não atribuído	Não atribuído	Kerria lacca (lac insects)	Não atribuído	Não atribuído	Não atribuído	Não atribuído
249	Differentially expressed profiles in the larval testes of Wolbachia infected and uninfected Drosophila	Zheng Y, Wang JL, Liu C, Wang CP, Walker T, Wang YF	BMC Genomics	2011																							1	1			1	1	1					Research Article	Não atribuído	Não atribuído	Não atribuído	Não atribuído	Não atribuído	Não atribuído	Drosophila melanogaster (fruit fly)	Não atribuído	Não atribuído	Não atribuído	Não atribuído
250	Infection with the wMel and wMelPop strains of Wolbachia leads to higher levels of melanization in the hemolymph of Drosophila melanogaster, Drosophila simulans and Aedes aegypti	Thomas P, Kenny N, Eyles D, Moreira LA, O’Neill SL, Asgari S	Dev Comp Immunol [Internet]	2011																							1	1				1						Research Article	Aedes aegypti (mosquito)	Não atribuído	Não atribuído	Não atribuído	Não atribuído	Não atribuído	Drosophila melanogaster and simulans (fruit fly)	Não atribuído	Não atribuído	Não atribuído	Não atribuído
251	Wolbachia induces reactive oxygen species (ROS)-dependent activation of the Toll pathway to control dengue virus in the mosquito Aedes aegypti	Pan X, Zhou G, Wu J, Bian G, Lu P, Raikhel AS, et al	Proc Natl Acad Sci [Internet]	2012																							1	1				1						Research Article	Aedes aegypti (mosquito)	Não atribuído	Não atribuído	Não atribuído	Não atribuído	Não atribuído	Não atribuído	Não atribuído	Não atribuído	Não atribuído	Não atribuído
252	The endosymbiont Wolbachia pipientis induces the expression of host antioxidant proteins in an Aedes albopictus cell line	Brennan LJ, Keddie BA, Braig HR, Harris HL	PLoS One	2008																							1	1				1						Research Article	Não atribuído	Aedes albopictus (Cell lines)	Não atribuído	Não atribuído	Não atribuído	Não atribuído	Não atribuído	Não atribuído	Não atribuído	Não atribuído	Não atribuído
253	Wolbachia surface protein induces innate immune responses in mosquito cells	Pinto SB, Mariconti M, Bazzocchi C, Bandi C, SP S, Pinto SB, et al	BMC Microbiol [Internet]	2012																							1	1				1						Research Article	Não atribuído	Aedes albopictus (Cell lines)	Não atribuído	Anopheles gambiae cell lines	Não atribuído	Não atribuído	Não atribuído	Não atribuído	Não atribuído	Não atribuído	Não atribuído
254	Wolbachia stimulates immune gene expression and inhibits plasmodium development in anopheles gambiae	Kambris Z, Blagborough AM, Pinto SB, Blagrove MSC, Godfray HCJ, Sinden RE, et al	PLoS Pathog	2010																							1	1				1						Research Article	Não atribuído	Não atribuído	Não atribuído	Anopheles gambiae	Não atribuído	Não atribuído	Não atribuído	Não atribuído	Não atribuído	Não atribuído	Não atribuído
255	Wolbachia infection decreased the resistance of drosophila to lead	Wang L, Zhou C, He Z, Wang ZG, Wang JL, Wang YF	PLoS One	2012																							1	1				1						Research Article	Não atribuído	Não atribuído	Não atribuído	Não atribuído	Não atribuído	Não atribuído	Drosophila melanogaster (fuit fly)	Não atribuído	Não atribuído	Não atribuído	Não atribuído
256	Mutual exclusion of Asaia and Wolbachia in the reproductive organs of mosquito vectors	Rossi P, Ricci I, Cappelli A, Damiani C, Ulissi U, Mancini MV, et al	Parasites and Vectors [Internet]	2015																							1	1					1					Research Article	Aedes aegypti (mosquito)	Não atribuído	Não atribuído	Anopheles stephensi	Não atribuído	Não atribuído	Não atribuído	Não atribuído	Não atribuído	Não atribuído	Não atribuído
257	Wolbachia uses host microRNAs to manipulate host gene expression and facilitate colonization of the dengue vector Aedes aegypti	Hussain M, Frentiu FD, Moreira LA, O’Neill SL, Asgari S	Proc Natl Acad Sci [Internet]	2011																							1	1					1					Research Article	Aedes aegypti (mosquito and cell lines)	Não atribuído	Não atribuído	Não atribuído	Não atribuído	Não atribuído	Não atribuído	Não atribuído	Não atribuído	Não atribuído	Não atribuído
258	Wolbachia-Induced aae-miR-12 miRNA Negatively Regulates the Expression of MCT1 and MCM6 Genes in Wolbachia-Infected Mosquito Cell Line	Osei-Amo S, Hussain M, O’Neill SL, Asgari S	PLoS One	2012																							1	1					1					Research Article	Aedes aegypti (cell lines)	Não atribuído	Não atribuído	Não atribuído	Não atribuído	Não atribuído	Não atribuído	Não atribuído	Não atribuído	Não atribuído	Não atribuído
259	Wolbachia interferes with the intracellular distribution of Argonaute 1 in the dengue vector Aedes aegypti by manipulating the host microRNAs	Hussain M, O’Neill SL, Asgari S	RNA Biol	2013																							1	1					1					Research Article	Aedes aegypti (cell lines)	Não atribuído	Não atribuído	Não atribuído	Não atribuído	Não atribuído	Não atribuído	Não atribuído	Não atribuído	Não atribuído	Não atribuído
260	Wolbachia Infection Modifies the Profile, Shuttling and Structure of MicroRNAs in a Mosquito Cell Line	Jaime G Mayoral, Kayvan Etebari MH, Khromykh AA, Asgari S	PLoS One [Internet]	2014																							1	1					1					Research Article	Aedes aegypti (cell lines)	Não atribuído	Não atribuído	Não atribuído	Não atribuído	Não atribuído	Não atribuído	Não atribuído	Não atribuído	Não atribuído	Não atribuído
261	Diversifying selection and host adaptation in two endosymbiont genomes	Brownlie JC, Adamski M, Slatko B, McGraw EA	BMC Evol Biol	2007																							1	1					1					Research Article	Não atribuído	Não atribuído	Não atribuído	Não atribuído	Não atribuído	Não atribuído	Drosophila melanogaster (fruit fly)	Não atribuído	Brugia malayi	Não atribuído	Não atribuído
262	The endosymbiont Wolbachia increases insulin/IGF-like signalling in Drosophila	Ikeya T, Broughton S, Alic N, Grandison R, Partridge L	Proc R Soc B Biol Sci [Internet]	2009																							1	1					1					Research Article	Não atribuído	Não atribuído	Não atribuído	Não atribuído	Não atribuído	Não atribuído	Drosophila melanogaster (fruit fly)	Não atribuído	Não atribuído	Não atribuído	Não atribuído
263	Proteasome activity in a naïve mosquito cell line infected with Wolbachia pipientis wAlbB	Fallon AM, Witthuhn BA	Vitr Cell Dev Biol - Anim	2009																							1	1					1					Research Article	Não atribuído	Aedes albopictus (Cell lines)	Não atribuído	Não atribuído	Não atribuído	Não atribuído	Não atribuído	Não atribuído	Não atribuído	Não atribuído	Não atribuído
264	Increased locomotor activity and metabolism of Aedes aegypti infected with a life-shortening strain of Wolbachia pipientis	Evans O, Caragata EP, McMeniman CJ, Woolfit M, Green DC, Williams CR, et al	J Exp Biol [Internet]	2009																							1	1					1					Research Article	Aedes aegypti (mosquito)	Não atribuído	Não atribuído	Não atribuído	Não atribuído	Não atribuído	Não atribuído	Não atribuído	Não atribuído	Não atribuído	Não atribuído
265	Wolbachia interferes with ferritin expression and iron metabolism in insects	Kremer N, Voronin D, Charif D, Mavingui P, Mollereau B, Vavre F	PLoS Pathog	2009																							1	1				1	1					Research Article	Aedes aegypti (cell lines)	Não atribuído	Não atribuído	Não atribuído	Não atribuído	Não atribuído	Drosophila simulans (fruit fly), asobara tabida (parasitoid wasp)	Não atribuído	Não atribuído	Não atribuído	Não atribuído
266	Competition for Amino Acids Between Wolbachia and the Mosquito Host, Aedes aegypti	Caragata EP, Rancès E, O’Neill SL, McGraw EA	Microb Ecol	2014																							1	1					1					Research Article	Aedes aegypti (mosquito)	Não atribuído	Não atribuído	Não atribuído	Não atribuído	Não atribuído	Não atribuído	Não atribuído	Não atribuído	Não atribuído	Não atribuído
267	The modulation of the symbiont/host interaction between Wolbachia pipientis and Aedes fluviatilis embryos by glycogen metabolism	Fernandes M da R, Martins R, Costa EP, Pacidoniô EC, De Abreu LA, Vaz Jr IS, et al	PLoS One	2014																							1	1					1					Research Article	Não atribuído	Não atribuído	Aedes fluviatilis	Não atribuído	Não atribuído	Não atribuído	Não atribuído	Não atribuído	Não atribuído	Não atribuído	Não atribuído
268	Wolbachia infections in Anopheles gambiae cells: Transcriptomic characterization of a novel host-symbiont interaction	Hughes GL, Ren X, Ramirez JL, Sakamoto JM, Bailey JA, Jedlicka AE, et al	PLoS Pathog	2011																							1	1				1						Research Article	Não atribuído	Não atribuído	Não atribuído	Anopheles gambiae cell lines	Não atribuído	Não atribuído	Não atribuído	Não atribuído	Não atribuído	Não atribuído	Não atribuído
269	The wMelPop strain of Wolbachia interferes with dopamine levels in Aedes aegypti	Moreira LA, Ye YH, Turner K, Eyles DW, McGraw EA, O’Neill SL	Parasites and Vectors	2011																							1	1					1					Research Article	Aedes aegypti (mosquito)	Não atribuído	Não atribuído	Não atribuído	Não atribuído	Não atribuído	Não atribuído	Não atribuído	Não atribuído	Não atribuído	Não atribuído
270	Influence of Wolbachia on host gene expression in an obligatory symbiosis	Kremer N, Charif D, Henri H, Gavory F, Wincker P, Mavingui P, et al	BMC Microbiol	2012																							1	1				1						Research Article	Não atribuído	Não atribuído	Não atribuído	Não atribuído	Não atribuído	Não atribuído	Asobara tabida (parasitoid wasp)	Não atribuído	Não atribuído	Não atribuído	Não atribuído
271	The virulent Wolbachia strain wMelPop increases the frequency of apoptosis in the female germline cells of Drosophila melanogaster	Zhukova MV, Kiseleva E	BMC Microbiol	2012																							1	1					1					Research Article	Não atribuído	Não atribuído	Não atribuído	Não atribuído	Não atribuído	Não atribuído	Drosophila melanogaster (fruit fly)	Não atribuído	Não atribuído	Não atribuído	Não atribuído
272	Male-killing Wolbachia and mitochondrial DNA: Selective sweeps, hybrid introgression and parasite population dynamics	Jiggins FM	Genetics	2003																							1		1					1				Research Article	Não atribuído	Não atribuído	Não atribuído	Não atribuído	Não atribuído	Não atribuído	Acraea encedon and Acraea encedana (butterflies)	Não atribuído	Não atribuído	Não atribuído	Não atribuído
273	Influence of Two Wolbachia Strains on Population Structure of East African Drosophila simulans	Dean MD, Ballard KJ, Glass A, Ballard JWO	Genetics	2003																							1		1					1				Research Article	Não atribuído	Não atribuído	Não atribuído	Não atribuído	Não atribuído	Não atribuído	Drosophila simulans (fruit fly)	Não atribuído	Não atribuído	Não atribuído	Não atribuído
274	Decreased diversity but increased substitution rate in host mtDNA as a consequence of Wolbachia endosymbiont infection	Shoemaker DDW, Dyer KA, Ahrens M, McAbee K, Jaenike J	Genetics	2004																							1		1					1				Research Article	Não atribuído	Não atribuído	Não atribuído	Não atribuído	Não atribuído	Não atribuído	Drosophila recens & subquinaria (fruit fly)	Não atribuído	Não atribuído	Não atribuído	Não atribuído
275	The impact of male-killing bacteria on host evolutionary processes	Engelstädter J, Hurst GDD	Genetics	2007																							1		1					1				Research Article	Não atribuído	Não atribuído	Não atribuído	Não atribuído	Não atribuído	Não atribuído	Não atribuído	Não atribuído	Não atribuído	Não atribuído	Não aplicável
276	Nonrandom Wolbachia infection status of Drosophila melanogaster strains with different mtDNA haplotypes	Nunes MDS, Nolte V, Schlötterer C	Mol Biol Evol	2008																							1		1					1				Research Article	Não atribuído	Não atribuído	Não atribuído	Não atribuído	Não atribuído	Não atribuído	Drosophila melanogaster (fruit fly)	Não atribuído	Não atribuído	Não atribuído	Não atribuído
277	Rapidly evolving mitochondrial genome and directional selection in mitochondrial genes in the parasitic wasp Nasonia (Hymenoptera: Pteromalidae)	Oliveira DCSG, Raychoudhury R, Lavrov D V, Werren JH	Mol Biol Evol	2008																							1		1					1				Research Article	Não atribuído	Não atribuído	Não atribuído	Não atribuído	Não atribuído	Não atribuído	Nasonia vitripennis, Nasonia giraulti, and Nasonia longicornis (parasitoid wasp)	Não atribuído	Não atribuído	Não atribuído	Não atribuído
278	Effects of a sex-ratio distorting endosymbiont on mtDNA variation in a global insect pest	Delgado AM, Cook JM	BMC Evol Biol	2009																							1		1					1				Research Article	Não atribuído	Não atribuído	Não atribuído	Não atribuído	Não atribuído	Não atribuído	Plutella xylostella (diamondback moth)	Não atribuído	Não atribuído	Não atribuído	Não atribuído
279	Phylogeography of Nasonia vitripennis (Hymenoptera) indicates a mitochondrial-Wolbachia sweep in North America	Raychoudhury R, Grillenberger BK, Gadau J, Bijlsma R, Van De Zande L, Werren JH, et al	Heredity (Edinb) [Internet]	2010																							1		1					1				Research Article	Não atribuído	Não atribuído	Não atribuído	Não atribuído	Não atribuído	Não atribuído	Nasonia vitripennis (parasitoid wasp)	Não atribuído	Não atribuído	Não atribuído	Não atribuído
280	Mito-nuclear genetic comparison in a Wolbachia infected weevil: Insights on reproductive mode, infection age and evolutionary forces shaping genetic variation	Rodriguero MS, Lanteri AA, Confalonieri VA	BMC Evol Biol	2010																							1		1					1				Research Article	Não atribuído	Não atribuído	Não atribuído	Não atribuído	Não atribuído	Não atribuído	Naupactus cervinus (Fuller Rose Beetle)	Não atribuído	Não atribuído	Não atribuído	Não atribuído
281	Male-killing Wolbachia and mitochondrial selective sweep in a migratory African insect	Graham RI, Wilson K	BMC Evol Biol	2012																							1		1					1				Research Article	Não atribuído	Não atribuído	Não atribuído	Não atribuído	Não atribuído	Não atribuído	Spodoptera exempta (African armyworm)	Não atribuído	Não atribuído	Não atribuído	Não atribuído
282	Coevolution of Drosophila melanogaster mtDNA and Wolbachia Genotypes	Ilinsky Y	PLoS One	2013																							1		1					1				Research Article	Não atribuído	Não atribuído	Não atribuído	Não atribuído	Não atribuído	Não atribuído	Drosophila melanogaster (fruit fly)	Não atribuído	Não atribuído	Não atribuído	Não atribuído
283	Wolbachia infections mimic cryptic speciation in two parasitic butterfly species, Phengaris teleius and P. nausithous (Lepidoptera: Lycaenidae)	Ritter S, Michalski SG, Settele J, Wiemers M, Fric ZF, Sielezniew M, et al	PLoS One	2013																							1		1					1				Research Article	Não atribuído	Não atribuído	Não atribuído	Não atribuído	Não atribuído	Não atribuído	Phengaris teleius and P. nausithous (Butterfly Species)	Não atribuído	Não atribuído	Não atribuído	Não atribuído
284	Population structure of Wolbachia and cytoplasmic introgression in a complex of mosquito species	Dumas E, Atyame CM, Milesi P, Fonseca DM, Shaikevich EV, Unal S, et al	BMC Evol Biol	2013																							1		1					1				Research Article	Não atribuído	Não atribuído	Não atribuído	Não atribuído	Culex pipiens complex	Não atribuído	Não atribuído	Não atribuído	Não atribuído	Não atribuído	Não atribuído
285	Asymmetrical reinforcement and Wolbachia infection in Drosophila	Jaenike J, Dyer KA, Cornish C, Minhas MS	PLoS Biol	2006																							1		1					1				Research Article	Não atribuído	Não atribuído	Não atribuído	Não atribuído	Não atribuído	Não atribuído	Drosophila subquinaria and recens (fruit fly)	Não atribuído	Não atribuído	Não atribuído	Não atribuído
286	Wolbachia-induced unidirectional cytoplasmic incompatibility and speciation: Mainland-island model	Telschow A, Flor M, Kobayashi Y, Hammerstein P, Werren JH	PLoS One	2007																							1		1					1				Research Article	Não atribuído	Não atribuído	Não atribuído	Não atribuído	Não atribuído	Não atribuído	Não atribuído	Não atribuído	Não atribuído	Não atribuído	Não aplicável
287	Maintenance of adaptive differentiation by Wolbachia induced bidirectional cytoplasmic incompatibility: The importance of sib-mating and genetic systems	Branca A, Vavre F, Silvain JF, Dupas S	BMC Evol Biol	2009																							1		1					1				Research Article	Não atribuído	Não atribuído	Não atribuído	Não atribuído	Não atribuído	Não atribuído	Não atribuído	Não atribuído	Não atribuído	Não atribuído	Não aplicável
288	Dobzhansky-Muller and Wolbachia-induced incompatibilities in a diploid genetic system	Telschow A, Hilgenboecker K, Hammerstein P, Werren JH	PLoS One	2014																							1		1					1				Research Article	Não atribuído	Não atribuído	Não atribuído	Não atribuído	Não atribuído	Não atribuído	Não atribuído	Não atribuído	Não atribuído	Não atribuído	Não aplicável
289	Male-Killing Bacteria Trigger a Cycle of Increasing Male Fatigue and Female Promiscuity	Charlat S, Reuter M, Dyson EA, Hornett EA, Duplouy A, Davies N, et al	Current Biology	2007																							1		1						1			Research Article	Não atribuído	Não atribuído	Não atribuído	Não atribuído	Não atribuído	Não atribuído	Hypolimnas bolina (butterfly)	Não atribuído	Não atribuído	Não atribuído	Não atribuído
290	Sexual functionality of Leptopilina clavipes (Hymenoptera: Figitidae) after reversing Wolbachia-induced parthenogenesis	Pannebakker BA, Schidlo NS, Boskamp GJF, Dekker L, Van Dooren TJM, Beukeboom LW, et al	J Evol Biol	2005																							1		1						1			Research Article	Não atribuído	Não atribuído	Não atribuído	Não atribuído	Não atribuído	Não atribuído	Leptopilina clavipes (parasitoid wasp)	Não atribuído	Não atribuído	Não atribuído	Não atribuído
291	Intragenomic conflict in populations infected by Parthenogenesis Inducing Wolbachia ends with irreversible loss of sexual reproduction	Stouthamer R, Russell JE, Vavre F, Nunney L	BMC Evol Biol	2010	1										1											1	1		1						1			Research Article	Não atribuído	Não atribuído	Não atribuído	Não atribuído	Não atribuído	Não atribuído	Não atribuído	Não atribuído	Não atribuído	Não atribuído	Não aplicável
292	Bacteriophage flux in endosymbionts (Wolbachia): Infection frequency, lateral transfer, and recombination rates	Bordenstein SR, Wernegreen JJ	Mol Biol Evol	2004																							1		1	1				1		1		Research Article	Não atribuído	Não atribuído	Não atribuído	Não atribuído	Não atribuído	Não atribuído	Drosophila simulans (fruit fly), Nasonia vitripennis (wasp)	Não atribuído	Não atribuído	Não atribuído	Não atribuído
293	Can cytoplasmic incompatibility inducing Wolbachia promote the evolution of mate preferences?	Champion De Crespigny FE, Butlin RK, Wedell N	J Evol Biol	2005																							1		1						1			Journal Article	Não atribuído	Não atribuído	Não atribuído	Não atribuído	Não atribuído	Não atribuído	Não atribuído	Não atribuído	Não atribuído	Não atribuído	Não aplicável
294	Modes of acquisition of Wolbachia: Horizontal transfer, hybrid introgression, and codivergence in the Nasonia species complex	Raychoudhury R, Baldo L, Oliveira DCSG, Werren JH	Evolution (N Y)	2009																							1		1	1				1		1		Research Article	Não atribuído	Não atribuído	Não atribuído	Não atribuído	Não atribuído	Não atribuído	Nasonia vitripennis, girauti and oneida (parasitoid wasp)	Não atribuído	Não atribuído	Não atribuído	Não atribuído
295	Distribution of Wolbachia infection in Chorthippus parallelus populations within and beyond a Pyrenean hybrid zone	Zabal-Aguirre M, Arroyo F, Bella JL	Heredity (Edinb) [Internet]	2010																							1		1					1				Research Article	Não atribuído	Não atribuído	Não atribuído	Não atribuído	Não atribuído	Não atribuído	Chorthippus parallelus (grasshopper)	Não atribuído	Não atribuído	Não atribuído	Não atribuído
296	Evidence for Horizontal Transmission of Secondary Endosymbionts in the Bemisia tabaci Cryptic Species Complex	Ahmed MZ, de Barro PJ, Ren SX, Greeff JM, Qiu BL	PLoS One	2013																							1		1	1				1		1		Research Article	Não atribuído	Não atribuído	Não atribuído	Não atribuído	Não atribuído	Não atribuído	Bemisia tabaci (whitefly)	Não atribuído	Não atribuído	Não atribuído	Não atribuído
297	Wolbachia effects in natural populations of Chorthippus parallelus from the Pyrenean hybrid zone	Zabal-Aguirre M, Arroyo F, García-Hurtado J, De la Torre J, Hewitt GM, Bella JL	J Evol Biol	2014																							1		1					1				Research Article	Não atribuído	Não atribuído	Não atribuído	Não atribuído	Não atribuído	Não atribuído	Chorthippus parallelus (grasshopper)	Não atribuído	Não atribuído	Não atribuído	Não atribuído
298	The impact of Wolbachia, male age and mating history on cytoplasmic incompatibility and sperm transfer in Drosophila simulans	Awrahman ZA, Champion de Crespigny F, Wedell N	J Evol Biol	2014																							1		1						1			Research Article	Não atribuído	Não atribuído	Não atribuído	Não atribuído	Não atribuído	Não atribuído	Drosophila simulans (fruit fly)	Não atribuído	Não atribuído	Não atribuído	Não atribuído
299	Wolbachia do not live by reproductive manipulation alone: Infection polymorphism in Drosophila suzukii and D. Subpulchrella	Hamm CA, Begun DJ, Vo A, Smith CCR, Saelao P, Shaver AO, et al	Mol Ecol	2014																							1		1					1				Research Article	Não atribuído	Não atribuído	Não atribuído	Não atribuído	Não atribuído	Não atribuído	Drosophila suzukii and Drosophila subpulchrella (fruit fly)	Não atribuído	Não atribuído	Não atribuído	Não atribuído
300	Diversity of Wolbachia Endosymbionts in Heteropteran Bugs	Kikuchi Y, Fukatsu T	Appl Environ Microbiol	2003																							1			1						1		Research Article	Não atribuído	Não atribuído	Não atribuído	Não atribuído	Não atribuído	Não atribuído	134 heteropteran species	Não atribuído	Não atribuído	Não atribuído	Não atribuído
301	A survey of the bacteriophage WO in the endosymbiotic bacteria Wolbachia	Gavotte L, Henri H, Stouthamer R, Charif D, Charlat S, Boulétreau M, et al	Mol Biol Evol	2007																							1			1						1		Research Article	Não atribuído	Não atribuído	Não atribuído	Não atribuído	Culex pipiens	Não atribuído	Não atribuído	Não atribuído	Brugia malayi (humans) and Dirofilaria immitis (dogs, rarely Humans)	Não atribuído	Não atribuído
302	The mosaic genome structure of the Wolbachia wRi strain infecting Drosophila simulans	Klasson L, Westberg J, Sapountzis P, Naslund K, Lutnaes Y, Darby AC, et al	Proc Natl Acad Sci [Internet]	2009																							1			1						1		Research Article	Não atribuído	Não atribuído	Não atribuído	Não atribuído	Não atribuído	Não atribuído	Drosophila simulans (fruit fly)	Não atribuído	Não atribuído	Não atribuído	Não atribuído
303	Complete bacteriophage transfer in a bacterial endosymbiont (Wolbachia) determined by targeted genome capture	Kent BN, Salichos L, Gibbons JG, Rokas A, Newton ILG, Clark ME, et al	Genome Biol Evol	2011																							1			1						1		Research Article	Não atribuído	Não atribuído	Não atribuído	Não atribuído	Não atribuído	Não atribuído	Nasonia vitripennis (wasp)	Não atribuído	Não atribuído	Não atribuído	Não atribuído
304	Lateral transfers of insertion sequences between Wolbachia, Cardinium and Rickettsia bacterial endosymbionts	Duron O	Heredity (Edinb) [Internet]	2013																							1			1						1		Research Article	Não atribuído	Não atribuído	Não atribuído	Não atribuído	Não atribuído	Não atribuído	22 species	6 arachnid species	1 species	Não atribuído	Não atribuído
305	Widespread lateral gene transfer from intracellular bacteria to multicellular eukaryotes	Dunning Hotopp JC, Clark ME, Oliveira DCSG, Foster JM, Fischer P, Muñoz Torres MC, et al	Science	2007																							1			1						1		Research Article	Não atribuído	Não atribuído	Não atribuído	Não atribuído	Culex pipiens	Não atribuído	drosophila ananassae, drosophila schellilia, drosophila simulans, nasonia giraulti, nasonia longicornis, nasonia vitripennis	Não atribuído	brugia malayi, brugia pahangi, brugia timori, dirofilaria immitis	Não atribuído	Não atribuído
306	Horizontal gene transfer between Wolbachia and the mosquito Aedes aegypti	Klasson L, Kambris Z, Cook PE, Walker T, Sinkins SP	BMC Genomics	2009																							1			1						1		Research Article	Aedes aegypti (mosquito)	Não atribuído	Não atribuído	Não atribuído	Não atribuído	Não atribuído	Não atribuído	Não atribuído	Não atribuído	Não atribuído	Não atribuído
307	Evolutionary genomics of a temperate bacteriophage in an obligate intracellular bacteria (Wolbachia)	Kent BN, Funkhouser LJ, Setia S, Bordenstein SR	PLoS One	2011																							1			1						1		Research Article	Não atribuído	Não atribuído	Não atribuído	Não atribuído	Não atribuído	Não atribuído	Não atribuído	Não atribuído	Não atribuído	Não atribuído	Não aplicável
308	Detection and characterization of Wolbachia infections in laboratory and natural populations of different species of tsetse flies (genus Glossina)	Doudoumis V, Tsiamis G, Wamwiri F, Brelsfoard C, Alam U, Aksoy E, et al	BMC Microbiol	2012																							1			1						1		Research Article	Não atribuído	Não atribuído	Não atribuído	Não atribuído	Não atribuído	Glossina morsitans morsitans, G. morsitans centralis, G. austeni, G. brevipalpis, G. pallidipes and G. palpalis gambiensis	Não atribuído	Não atribuído	Não atribuído	Não atribuído	Não atribuído
309	Presence of Extensive Wolbachia Symbiont Insertions Discovered in the Genome of Its Host Glossina morsitans morsitans	Brelsfoard C, Tsiamis G, Falchetto M, Gomulski LM, Telleria E, Alam U, et al	PLoS Negl Trop Dis	2014																							1			1						1		Research Article	Não atribuído	Não atribuído	Não atribuído	Não atribuído	Não atribuído	Glossina morsitans morsitans	Não atribuído	Não atribuído	Não atribuído	Não atribuído	Não atribuído
310	High levels of multiple Wolbachia infection and recombination in the ant Formica exsecta	Reuter M, Keller L	Mol Biol Evol	2003																							1			1						1		Research Article	Não atribuído	Não atribuído	Não atribuído	Não atribuído	Não atribuído	Não atribuído	Formica exsecta (ant)	Não atribuído	Não atribuído	Não atribuído	Não atribuído
311	Coexistence of Wolbachia with Buchnera aphidicola and a Secondary Symbiont in the Aphid Cinara cedri	Gómez-Valero L, Soriano-Navarro M, Pérez-Brocal V, Heddi A, Moya A, García-Verdugo JM LA	J Bacteriol	2004																							1			1						1		Research Article	Não atribuído	Não atribuído	Não atribuído	Não atribuído	Não atribuído	Não atribuído	Cinara cedri (aphid)	Não atribuído	Não atribuído	Não atribuído	Não atribuído
312	Natural interspecific and intraspecific horizontal transfer of parthenogenesis-inducing Wolbachia in Trichogramma wasps	Huigens ME, de Almeida RP, Boons PAH, Luck RF, Stouthamer R	Proc R Soc B Biol Sci [Internet]	2004																							1			1						1		Research Article	Não atribuído	Não atribuído	Não atribuído	Não atribuído	Não atribuído	Não atribuído	Trichogramma spp (parasitoid wasps)	Não atribuído	Não atribuído	Não atribuído	Não atribuído
313	Wolbachia transmission dynamics in Formica wood ants	Viljakainen L, Reuter M, Pamilo P	BMC Evol Biol	2008																							1			1						1		Research Article	Não atribuído	Não atribuído	Não atribuído	Não atribuído	Não atribuído	Não atribuído	Formica (wood ants)	Não atribuído	Não atribuído	Não atribuído	Não atribuído
314	Clonal genetic variation in a Wolbachia-infected asexual wasp: Horizontal transmission or historical sex?	Kraaijeveld K, Franco P, De Knijff P, Stouthamer R, Van Alphen JJM	Mol Ecol.	2011																							1			1						1		Research Article	Não atribuído	Não atribuído	Não atribuído	Não atribuído	Não atribuído	Não atribuído	Leptopilina clavipes (parasitoid wasp)	Não atribuído	Não atribuído	Não atribuído	Não atribuído
315	Identification of Wolbachia Strains in Mosquito Disease Vectors	Osei-Poku J, Han C, Mbogo CM, Jiggins FM	PLoS One	2012																							1			1						1		Research Article	Não atribuído	Não atribuído	Aedes bromeliae, Aedes metallicus	Não atribuído	Não atribuído	Mansonia africana, Mansonia uniformis	Não atribuído	Não atribuído	Não atribuído	Não atribuído	Não atribuído
316	Wolbachia pipientis is associated with different mitochondrial haplotypes in natural populations of Drosophila willistoni	Müller MJ, von Mühlen C, Valiati VH, Valente VL da S	J Invertebr Pathol	2012																							1			1						1		Research Article	Não atribuído	Não atribuído	Não atribuído	Não atribuído	Não atribuído	Não atribuído	Drosophila willistoni	Não atribuído	Não atribuído	Não atribuído	Não atribuído
317	Diversity and phylogenetic relationships of Wolbachia in Drosophila and other native Hawaiian insects Diversity and phylogenetic relationships of Wolbachia in Drosophila and other native Hawaiian insects	Bennett GM, Pantoja NA, Grady PMO, Bennett GM, Pantoja NA, Diversity PMOG, et al	Fly (Austin)	2012																							1			1						1		Research Article	Não atribuído	Não atribuído	Não atribuído	Não atribuído	Não atribuído	Não atribuído	Drosophilidae Family (17 species, flies) & Nesophrosyne craterigena (leafhopper)	Não atribuído	Não atribuído	Não atribuído	Não atribuído
318	Evidence for a recent horizontal transmission and spatial spread of Wolbachia from endemic Rhagoletis cerasi (Diptera: Tephritidae) to invasive Rhagoletis cingulata in Europe	Schuler H, Bertheau C, Egan SP, Feder JL, Riegler M, Schlick-Steiner BC, et al	Mol Ecol	2013																							1			1						1		Research Article	Não atribuído	Não atribuído	Não atribuído	Não atribuído	Não atribuído	Não atribuído	Rhagoletis cerasi and Rhagoletis cingulata (fruit fly)	Não atribuído	Não atribuído	Não atribuído	Não atribuído
319	Detection of Wolbachia pipientis, including a new strain containing the wsp gene, in two sister species of Paraphlebotomus sandflies, potential vectors of zoonotic cutaneous leishmaniasis	Parvizi P, Bordbar A, Najafzadeh N	Mem Inst Oswaldo Cruz	2013																							1			1						1		Research Article	Não atribuído	Não atribuído	Não atribuído	Não atribuído	Não atribuído	Phlebotomus mongolensis & Phlebotomus caucasicus	Não atribuído	Não atribuído	Não atribuído	Não atribuído	Não atribuído
320	Reevaluating the infection status by the Wolbachia endosymbiont in Drosophila Neotropical species from the willistoni subgroup	Müller MJ, Dörr NCD, Deprá M, Schmitz HJ, Valiati VH, Valente VL da S	Infect Genet Evol	2013																							1			1						1		Research Article	Não atribuído	Não atribuído	Não atribuído	Não atribuído	Não atribuído	Não atribuído	Drosophila equinoxialis and paulistorum	Não atribuído	Não atribuído	Não atribuído	Não atribuído
321	Wolbachia infections and mitochondrial diversity of two chestnut feeding Cydia species	Avtzis DN, Doudoumis V, Bourtzis K	PLoS One	2014																							1			1						1		Research Article	Não atribuído	Não atribuído	Não atribuído	Não atribuído	Não atribuído	Não atribuído	Cydia splendana and Cydia fagiglandana (chestnut feeding moths)	Não atribuído	Não atribuído	Não atribuído	Não atribuído
322	Presence of wolbachia in three hymenopteran species: Diprion pini (Hymenoptera: Diprionidae), Neodiprion sertifer (Hymenoptera: Diprionidae), and Dahlbominus fuscipennis (Hymenoptera: Eulophidae)	Pistone D, Bione A, Epis S, Pajoro M, Gaiarsa S, Bandi C, et al	J Insect Sci	2014																							1			1						1		Research Article	Não atribuído	Não atribuído	Não atribuído	Não atribuído	Não atribuído	Não atribuído	Diprion pini (sawfly), Neodiprion sertifer (European pine sawfly or red pine sawfly), and Dahlbominus fuscipennis (sawfly parasitic wasp)	Não atribuído	Não atribuído	Não atribuído	Não atribuído
323	Tropical tephritid fruit fly community with high incidence of shared Wolbachia strains as platform for horizontal transmission of endosymbionts	Morrow JL, Frommer M, Shearman DCA, Riegler M	Environ Microbiol	2014																							1			1						1		Research Article	Não atribuído	Não atribuído	Não atribuído	Não atribuído	Não atribuído	Não atribuído	Tropical tephritid (fruit ﬂy)	Não atribuído	Não atribuído	Não atribuído	Não atribuído
324	The distribution of Wolbachia in Cubitermes (Termitidae, Termitinae) castes and colonies: A modelling approach	Roy V, Girondot M, Harry M	PLoS One	2015																							1			1						1		Research Article	Não atribuído	Não atribuído	Não atribuído	Não atribuído	Não atribuído	Não atribuído	Cubitermes spp. affinis subarquatus (soil-feeding termites)	Não atribuído	Não atribuído	Não atribuído	Não atribuído
325	Extensive genomic diversity of closely related wolbachia strains	Ishmael N, Hotopp JCD, Loanidis P, Biber S, Sakamoto J, Siozios S, et al	Microbiology	2009																							1			1						1		Research Article	Não atribuído	Não atribuído	Não atribuído	Não atribuído	Não atribuído	Não atribuído	Drosophila melanogaster, simulans, innubila and santomea (fruit fly)	Não atribuído	Não atribuído	Não atribuído	Não atribuído
326	Incidence of Wolbachia and Cardinium endosymbionts in the Osmia community in Korea	Jeong G, Lee K, Choi J, Hwang S, Park B, Kim W, et al	J Microbiol	2009																							1			1						1		Research Article	Não atribuído	Não atribuído	Não atribuído	Não atribuído	Não atribuído	Não atribuído	Osmia (polinizators)	Não atribuído	Não atribuído	Não atribuído	Não atribuído
327	An ancient horizontal gene transfer between mosquito and the endosymbiotic bacterium Wolbachia pipientis	Woolfit M, Iturbe-Ormaetxe I, McGraw EA, O’Neill SL	Mol Biol Evol	2009																							1			1						1		Research Article	Aedes aegypti (mosquito)	Não atribuído	Não atribuído	Anopheles gambiae	Culex pipiens	Não atribuído	Não atribuído	Não atribuído	Não atribuído	Não atribuído	Não atribuído
328	Phylogenetic evidence for horizontal transmission of Wolbachia in host-parasitoid associations	Vavre F, Fleury F, Lepetit D, Fouillet P, Boulétreau M	Mol Biol Evol	1999																							1			1						1		Research Article	Não atribuído	Não atribuído	Não atribuído	Não atribuído	Não atribuído	Não atribuído	Drosophila community - Leptopilina boulardi (parasitoid wasp), restricted to Drosophila melanogaster and simulans (fruit fly), and Asobara tabida (parasitoid wasp)	Não atribuído	Não atribuído	Não atribuído	Não atribuído
329	Genome fragment of Wolbachia endosymbiont transferred to X chromosome of host insect	Kondo N, Nikoh N, Ijichi N, Shimada M, Fukatsu T	Proc Natl Acad Sci [Internet]	2002																							1			1						1		Research Article	Não atribuído	Não atribuído	Não atribuído	Não atribuído	Não atribuído	Não atribuído	Callosobruchus chinensis (pulse beetle, Chinese bruchid and cowpea bruchid - bean weevil)	Não atribuído	Não atribuído	Não atribuído	Não atribuído
330	Wolbachia genome integrated in an insect chromosome: Evolution and fate of laterally transferred endosymbiont genes	Nikoh N, Tanaka K, Shibata F, Kondo N, Hizume M, Shimada M, et al	Genome Res	2008																							1			1						1		Research Article	Não atribuído	Não atribuído	Não atribuído	Não atribuído	Não atribuído	Não atribuído	Callosobruchus chinensis (pulse beetle, Chinese bruchid and cowpea bruchid - bean weevil)	Não atribuído	Não atribuído	Não atribuído	Não atribuído
331	Longicorn beetle that vectors pinewood nematode carries many Wolbachia genes on an autosome	Aikawa T, Anbutsu H, Nikoh N, Kikuchi T, Shibata F, Fukatsu T	Proc R Soc B Biol Sci [Internet]	2009																							1			1						1		Research Article	Não atribuído	Não atribuído	Não atribuído	Não atribuído	Não atribuído	Não atribuído	Monochamus alternatus (Longicorn beetle)	Não atribuído	Não atribuído	Não atribuído	Não atribuído
332	The mushroom habitat as an ecological arena for global exchange of Wolbachia	Stahlhut JK, Desjardins CA, Clark ME, Baldo L, Russell JA, Werren JH, et al	Mol Ecol	2010																							1			1						1		Research Article	Não atribuído	Não atribuído	Não atribuído	Não atribuído	Não atribuído	Não atribuído	Diptera (true flies)	Não atribuído	Não atribuído	Não atribuído	Não atribuído
333	Wolbachia screening in spiders and assessment of horizontal transmission between predator and prey	Yun Y, Peng Y, Liu FX, Lei C	Neotrop Entomol	2011																							1			1						1		Research Article	Não atribuído	Não atribuído	Não atribuído	Não atribuído	Não atribuído	Não atribuído	Propylea japonica Thunberg (ladybug), Paederus fuscipes Curtis (rove beetles), and Nilaparvata lugens Stal (planthoppers)	Não atribuído	Não atribuído	Não atribuído	Não atribuído
334	Distribution Patterns of Wolbachia Endosymbionts in the Closely Related Flower Bugs of the Genus Orius: Implications for Coevolution and Horizontal Transfer	Watanabe M, Tagami Y, Miura K, Kageyama D, Stouthamer R	Microb Ecol	2012																							1			1						1		Research Article	Não atribuído	Não atribuído	Não atribuído	Não atribuído	Não atribuído	Não atribuído	Orius (Flower bugs)	Não atribuído	Não atribuído	Não atribuído	Não atribuído
335	Presence and distribution of the endosymbiont Wolbachia among Solenopsis spp	Martins C, Souza RF, Bueno OC	J Invertebr Pathol	2015																							1			1						1		Research Article	Não atribuído	Não atribuído	Não atribuído	Não atribuído	Não atribuído	Não atribuído	Solenopsis spp. (ant)	Não atribuído	Não atribuído	Não atribuído	Não atribuído
336	High levels of multiple infections, recombination and horizontal transmission of Wolbachia in the Andricus mukaigawae (Hymenoptera; Cynipidae) communities	Yang XH, Zhu DH, Liu Z, Zhao L, Su CY	PLoS One	2013																							1			1						1		Research Article	Não atribuído	Não atribuído	Não atribuído	Não atribuído	Não atribuído	Não atribuído	Andricus mukaigawae (bile wasps), Synergus japonicus (inquiline) and Torymus sp. (chalcid wasps)	Não atribuído	Não atribuído	Não atribuído	Não atribuído
337	Extensive duplication of the Wolbachia DNA in chromosome four of Drosophila ananassae	Klasson L, Kumar N, Bromley R, Sieber K, Flowers M, Ott SH, et al	BMC Genomics	2014																							1			1						1		Research Article	Não atribuído	Não atribuído	Não atribuído	Não atribuído	Não atribuído	Não atribuído	Drosophila ananassae (fruit fly)	Não atribuído	Não atribuído	Não atribuído	Não atribuído
338	Wolbachia in the flesh: Symbiont intensities in germ-line and somatic tissues challenge the conventional view of Wolbachia transmission routes	Frost CL, Pollock SW, Smith JE, Hughes WOH	PLoS One	2014																							1			1						1		Research Article	Não atribuído	Não atribuído	Não atribuído	Não atribuído	Não atribuído	Não atribuído	Acromyrmex echinatior (ant)	Não atribuído	Não atribuído	Não atribuído	Não atribuído
339	Wolbachia pseudogenes and low prevalence infections in tropical but not temperate Australian tephritid fruit flies: Manifestations of lateral gene transfer and endosymbiont spillover? Speciation and Evolutionary Genetics	Morrow JL, Frommer M, Royer JE, Shearman DCA, Riegler M	BMC Evol Biol [Internet]	2015																							1			1						1		Research Article	Não atribuído	Não atribuído	Não atribuído	Não atribuído	Não atribuído	Não atribuído	Bactrocera, Dacus, Dirioxa and Ceratitis (fuit fly)	Não atribuído	Não atribuído	Não atribuído	Não atribuído
340	Wolbachia in Dirofilaria repens, an agent causing human subcutaneous dirofilariasis	Grandi G, Morchon R, Kramer L, Kartashev V, Simon F	J Parasitol	2008																							1			1							1	Research Article	Não atribuído	Não atribuído	Não atribuído	Não atribuído	Não atribuído	Não atribuído	Não atribuído	Não atribuído	Dirofilaria repens	Humans	Não atribuído
341	Wolbachia-Induced Neutrophil Activation in a Mouse Model of Ocular Onchocerciasis ( River Blindness ) Wolbachia-Induced Neutrophil Activation in a Mouse Model of Ocular Onchocerciasis ( River Blindness )	Gillette-ferguson I, Hise AG, Mcgarry HF, Turner J, Esposito A, Sun Y, et al	Infect Immun	2004																							1			1							1	Research Article	Não atribuído	Não atribuído	Não atribuído	Não atribuído	Não atribuído	Não atribuído	Não atribuído	Não atribuído	Brugia malayi	Mice	Não atribuído
342	Human filarial Wolbachia lipopeptide directly activates human neutrophils in vitro	Tamarozzi F, Wright HL, Johnston KL, Edwards SW, Turner JD, Taylor MJ	Parasite Immunol	2014																							1			1							1	Research Article	Não atribuído	Não atribuído	Não atribuído	Não atribuído	Não atribuído	Não atribuído	Não atribuído	Não atribuído	Onchocerca volvulus (humans)	Humans	Não atribuído
343	Inflammatory responses induced by the filarial nematode Brugia malayi are mediated by lipopolysaccharide-like activity from endosymbiotic Wolbachia bacteria	Taylor MJ, Cross HF, Bilo K	J Exp Med [Internet]	2000																							1			1							1	Research Article	Não atribuído	Não atribuído	Não atribuído	Não atribuído	Não atribuído	Não atribuído	Não atribuído	Não atribuído	Brugia malayi	Mouse (murine cell lines)	Não atribuído
344	Characterization of Antibody Responses to Wolbachia Surface Protein in Humans with Lymphatic Filariasis Characterization of Antibody Responses to Wolbachia Surface Protein in Humans with Lymphatic Filariasis	Punkosdy GA, Addiss DG, J P, Lammie PJ	Infect Immun.	2003																							1			1							1	Research Article	Não atribuído	Não atribuído	Não atribuído	Não atribuído	Não atribuído	Não atribuído	Não atribuído	Não atribuído	Wuchereria bancrofti	Humans	Não atribuído
345	Onchocerca armillata contains the endosymbiont wolbachia and elicits a limited inflammatory response	Neary JM, Ekale DD, Tanya VN, Makepeace BL, Trees AJ	Cattle Pract [Internet]	2010																							1			1							1	Research Article	Não atribuído	Não atribuído	Não atribuído	Não atribuído	Não atribuído	Não atribuído	Não atribuído	Não atribuído	Onchocerca armillata	Cow	Não atribuído
346	Antigenic role of the endosymbionts of filarial nematodes: IgG response against the Wolbachia surface protein in cats infected with Dirofilaria immitis	Bazzocchi C, Ceciliani F, McCall JW, Ricci I, Genchi C, Bandi C	Proc R Soc B Biol Sci [Internet]	2000																							1			1							1	Research Article	Não atribuído	Não atribuído	Não atribuído	Não atribuído	Não atribuído	Não atribuído	Não atribuído	Não atribuído	Dirofilaria immitis (dogs, rarely Humans)	Cats	Não atribuído
347	Is Wolbachia participating in the bronchial reactivity of cats with heartworm associated respiratory disease?	García-Guasch L, Caro-Vadillo A, Manubens-Grau J, Carretón E, Morchón R, Simón F, et al	Vet Parasitol [Internet]	2013																							1			1							1	Research Article	Não atribuído	Não atribuído	Não atribuído	Não atribuído	Não atribuído	Não atribuído	Não atribuído	Não atribuído	Dirofilaria immitis (dogs, rarely Humans)	Cats	Não atribuído
348	Recombinant Wolbachia surface protein (WSP)-induced T cell responses in Wuchereria bancrofti infections	Shiny C, Krushna NSA, Haripriya K, Babu S, Elango S, Manokaran G, et al	Parasitology Research [Internet]	2012																							1			1							1	Research Article	Não atribuído	Não atribuído	Não atribuído	Não atribuído	Não atribuído	Não atribuído	Não atribuído	Não atribuído	Wuchereria bancrofti	Humans	Não atribuído
349	Detection of Wolbachia genes in a patient with non-Hodgkin’s lymphoma	Chen XP, Dong YJ, Guo WP, Wang W, Li MH, Xu J, et al	Clin Microbiol Infect	2015																							1			1							1	Report	Não atribuído	Não atribuído	Não atribuído	Não atribuído	Não atribuído	Não atribuído	Não atribuído	Não atribuído	Não atribuído	Humans	Não atribuído
[truncated: 92 more columns]
