# Supplementary material for: What happens when we modify mosquitoes for disease prevention? A systematic review
Source: Emerg Microbes Infect. 2020 Feb 11;9(1):348–65. doi: 10.1080/22221751.2020.1722035 (PMC7034073; doi:10.1080/22221751.2020.1722035)
Supplement: Supplemental Material [file TEMI_A_1722035_SM1666.zip › Supplementary Material/S1_Table_final.xlsx]

## Sheet: page 1
S1 Table- Results regarding effective and ineffective outcomes of wolbachia and othersymbiont-based insect modification strategy:
a) on Insects vectors; and from				22 b) on Non-vector Insects
Species	Wolb strain/symb iont	Modification	Technique (CI, Maternal Transmission or Other)		Technique (Pathogen protection)	Fitness	Release	Epidemiology	Long term	Variability	Type of Study	1st Author, Year
Aedse aegypti (cell line)	wAlbB and	ex vivo organ culture system (germline: ovaries									Lab	Hughes et al., 2012b 66
	wMelPop
		infection			WNV: enhanced					WNV: enhanced	Lab	Hussain et al., 2013 59
	wMel and				accumulation of the genomic RNA ofWNV, amount of secreted virus					accumulation of the genomic RNA ofWNV, amount of secreted
	wMelPop				was signiﬁcantly reduced (in cells). Replication of WNV was not inhibited (in wMel-mosquitoes)					reduced (in cells). Replication of WNV was not inhibited (in wMel-mosquitoes)
Aedes aegypti	wAlbB	stable transinfection	100% vs 49% (equally infected)				reaching infection fixation within seven generations				Lab	Xi et al., 2005a 12
	wAlbA, B	stable transinfection	partial CI								Lab and Model	Ruang-
						higher fecundity						Areerate and
												Kittayapong,
												2006
												13
	wMelPop	stable transinfection			Brugia pahangi						Lab	Kambris et al., 2009 14
	wMelPopCL	stable transinfection				are less successful in obtaining blood meals					Lab	Moreira et al., 2009a 15
	A
	wMelPopCL	stable transinfection	lifespan-shorthening		CHIKV and YFV (CHIKV - if infectious particles were present in the saliva, they were below the threshold of CC-EIA detection) (YFV - the extent of YFV replication in the presence of Wolbachia may depend on virus strain)	(fitness cost as effective traits)					Lab	Moreira et al., 2009b 16
	A
a)
virus was signiﬁcantly
females
1

## Sheet: page 2
Species	Wolb strain/symb iont	Modification	Technique (CI, Maternal Transmission or Other)	Technique (Pathogen protection)	Fitness	Release	Epidemiology	Long term		Variability	Type of Study	1st Author, Year
Aedes aegypti	wMelPop	not applicable (prior to introduction/releas e)				If a single release were to occur when wild abundance was at its maximum, a preintervention control program would be necessary to ensure that there was no net increase in mosquito numbers					Field and	Jeffery et al., 2009 100
											Model
		stable transinfection	almost 100%		(fitness cost as effective traits)						Lab
			maternal
			transmission and
	wMelPop-		almost 100% CI /					reproductive fitness				McMeniman et
			lifespan-shorthening;									al., 2009
			dramatically decreased the viability of desiccated eggs over time									17
		stable transinfection	negative impact on embryonic quiescence can reduce mosquito population size in regions with pronounced dry/cool seasons		(fitness cost as effective traits)						Lab	McMeniman
	wMelPop-											and O'Neill,
	CLA											2010
												18
	wAlbB	stable transinfection		DENV2 (Wolbachia	increased longevity						Lab
				completely blocked								Bian et al.,
				dengue transmission in at								2010
				least 37.5% of Ae. aegypti mosquitoes)								90
	wMel/	stable transinfection	CI, high maternal transmission rates (close to 100%) /life shortening (approximately10%re duction in mean longevity)	DENV2	(Fitness cost as effective traits)	from an initial starting frequency of 0.65 to near fixation within a few generation (30 days)- wMel (much quicker than wMelPopCLA					Lab and Semi- field	Walker et al., 2011 19
	wMelPopCL	and introgression
	A
CLA									declined with age
2

## Sheet: page 3
Species	Wolb strain/symb iont	Modification	Technique (CI, Maternal Transmission or Other)	Technique (Pathogen protection)	Fitness	Release	Epidemiology	Long term	Variability	Type of Study	1st Author, Year
Aedes aegypti	wMel	outcrossing and introgression			~20 % fitness costs	Near-fixation in 5 weeks / 90% infected mosquitoes at 5 weeks after releases. Also occured occasional long distance movement to outside the release area				Field and Model	Hoffmann et al., 2011 67
	wMelPop- CLA	outcrossing	(CI was strong in this background, and the maternal transmission was high) / Substantially reduced female longevity, and reduced the viability of diapausing eggs		reduced the viability of nondiapausing eggs, mosquito larval development time and adult body size (fitness cost as effective traits also)	under dry conditions will be difﬁcult wolb invade (invasion is possible under humid conditions)				Lab and Model	Yeap et al., 2011 68
	wMel	stable transinfection		CHIKV and YFV (CHIKV - if infectious particles were present in the saliva, they were below the threshold of CC-EIA detection) (YFV - the extent of YFV replication in the presence of Wolbachia may depend on virus strain)						Lab	van den Hurk et al., 2012 20
	n.a.	(reaction-diffusion model for the dynamics of Wolb spread)			(spatial spread is possible only if the ﬁtness advantage due to CI is twice as great as the ﬁtness reduction due to lifespan shortening effects)	most optimistic estimates suggest that the spatial spread of lifespan- shortening Wolbachia may be so slow that efﬁcient spatial spread would require a prohibitively large number of point releases				Model	Schraiber et al., 2012 101
	wMelPopCL A	(natural, introduced and removal)						larvae competitiveness (could increase the risk of invasion of other populations)		Lab	Suh and Dobson, 2013 21
3

## Sheet: page 4
Species	Wolb strain/symb iont	Modification	Technique (CI, Maternal Transmission or Other)	Technique (Pathogen protection)	Fitness	Release	Epidemiology	Long term	Variability	Type of Study	1st Author, Year
Aedes aegypti	wMel and	stable transinfection			wMel and wMelPop infections reduce the fecundity of infected females and wMelPop reduces the viability of eggs (mating competitiveness OK)					Lab	Turley et al., 2013 22
	wMelPop
		(not applicable)					can eliminate	wMel-aegypti		Model
	wMel,						dengue transmission	mosquitoes once			Hughes and
	wMelPop						in low or moderate	established these are			Britton, 2013
	and wAlbB						transmission settings (wMel)	not vulnerable to invasion			104
		stable transinfection							Wolbachia densities	Lab
	wMel and								themselves decline		Ye et al., 2013
	wMelPop								during pathogen		23
									infection
		(not applicable)				introducing insecticide		can bolster the frequency of Wolbachia again if reinvasion by uninfected mosquitoes occur. If for some reason there is attenuation of the effects ofWolbachia on disease transmission, resistance alleles will act against insecticide strategies		Model
	wMel/wMel					resistance facilitate the introduction of wolb-					Hoffmann and
	Pop					mosquitoes (achieve					Turelli, 2013
	(assumption					fixation in a comparable					3
	s similar to)					time but with half mosquitoes)
	wMel and	stable transinfection			No evidence of reduced odour attraction of infected mosquitoes					Lab	Turley et al., 2014 24
	wMelPop
4

## Sheet: page 5
Species	Wolb strain/symb iont	Modification	Technique (CI, Maternal Transmission or Other)	Technique (Pathogen protection)	Fitness	Release	Epidemiology	Long term	Variability	Type of Study	1st Author, Year
Aedes aegypti	wMelPop	stable transinfection			Survivorship was not significantly reduced (in either mixed cohorts uninfevted&inf) or pure cohorts Deleterious effects on developmental time and adult size in competition with uninfected larvae	(ideally competition should be avoided during releases to minimize these fitness costs)				Lab	Ross et al., 2014 25
	wMel	stable transinfection as in Walker et. al, 2011b				Residential blocks with relatively high uninfected mosquito numbers were less easily invaded by Wolbachia than blocks with low numbers				Field and Model	Hoffmann et al., 2014a 26
	wMel	stable transinfection	100% CI , 100% maternal transmission in field (303/303 and 498/498)		Negative effects on fecundity and larval production have persisted	Wolb always remained high and near fixation in both locations, there was a persistent low frequency of uninfected mosquitoes		>2 years after release (fitness, CI, mat transmission and pop dynamics effects were reevaluated)		Lab and Field	Hoffmann et al., 2014b 27
	wMel	stable transinfection		DENV1, 2 and 3 (There were no significant differences in infection rates across either day post infection)				>2 years after release protection persist		Lab and Field	Frentiu et al., 2014 28
	wMelPop- CLA	stable transinfection			fitness costs (wing size, ovipostion)	invasion may depend on releasing strains carrying insecticide resistance or egg desiccation resistance, combined with an active pre-release population suppression program				Field	Yeap et al., 2014 29
	wMel & wMel Pop	introgression			does not reduce the competitiveness					Lab and Semi- field	Segoli et al., 2014 73
5

## Sheet: page 6
Species	Wolb strain/symb iont	Modification	Technique (CI, Maternal Transmission or Other)	Technique (Pathogen protection)	Fitness	Release	Epidemiology	Long term	Variability	Type of Study	1st Author, Year
Aedes aegypti		(not applicable)					estimates reduction			Model	Ferguson et al., 2015 105
	wMel and						of 66-75% in DENV transmission settings but refer that it may
	wMelPop						be insufficient to achieve complete control in high transmission settings
	wMel	stable transinfection	99.51% CI vs 3.1%		No costs - fecundity	can spread effectively in different urban socio- demographic environments in Rio de Janeiro				Lab, Field and Model	Dutra et al., 2015 30
			Kruskal-Wallis, p < 0.0001, 96% Maternal transmission
	wMel	stable transinfection		No variation at DENV2 blocking					After repeated human blood feeding … wolb density persisted without variation	Lab	Amuzu et al., 2015 31
Aedes albopictus (cell lines)	wMelPop	more easily						decreased densities,		Lab
		transferred after						and reduced life-			McMeniman et
		long-term serial						shortening and			al., 2008
		passage in other mosquito cell line (genetic adapation)						cytoplasmic incompatibility [after long term passage]			60
Aedes albopictus (cell lines)	wMel	loss of the							influence of the genetic background of mosquito cells in maintaining Wolbachia	Lab	Voronin et al., 2010 61
		introduced wMel
		after 12 passages postinfection (in one cell line, previously removed wAlbB) and stable infection (originally aposymbiotic cell line)
6

## Sheet: page 7
Species	Wolb strain/symb iont	Modification	Technique (CI, Maternal Transmission or Other)	Technique (Pathogen protection)	Fitness	Release	Epidemiology	Long term	Variability	Type of Study	1st Author, Year
Aedes albopictus (cell lines)		infection and							Wolbachia density in midgut, fatbody and salivary gland is 80-, 18-, and 24-fold less than that of Ae. aegypti. and is too low to induce resistance to dengue virus	Lab	Lu et al., 2012
		natural									62
	wMelPop-	infection		DENV2 (Viral replication was dramatically reduced in both wMelPop-CLA cell lines compared to lines not carrying Wolbachia)						Lab	Frentiu et al., 2010 64
	CLA
	wStr								somewhat surprising	Lab	Fallon et al., 2013 63
		infection and							to note
		resistant to							that both wStr and
		antibiotic							wAlbB shared resistance to streptomycin
	wAlbB	(natural)		CHIKV (negatively						Lab	Raquin et al., 2015 88
				impacted at both RNA replication and virus assembly/secretion steps in presence of wAlbB) and DENV (limiting viral replication in salivary glands)
Aedes albopictus	wAlbA and	single and super infected lab albopictus strains			Relative to uninfected females, infected females live longer, produce more eggs, and have higher hatching rates in compatible crosses	releases of sterile or incompatible males can cause an undesirable increase in the density of adult population				Lab and Model	Dobson et al., 2002 93
	wAlbB
		(single and super infected lab albopictus strains)							aged superinfected	Lab
	wAlbA and								males could express strong CI when mated		Kittayapong et
									with		al., 2002
									young uninfected or wAlbA infected females		146
wAlbB
7

## Sheet: page 8
Species	Wolb strain/symb iont	Modification	Technique (CI, Maternal Transmission or Other)	Technique (Pathogen protection)	Fitness	Release	Epidemiology	Long term	Variability	Type of Study	1st Author, Year
Aedes albopictus					single- and					Lab	Dobson et al., 2004 74
					superinfected females
			100% CI vs 26.4%		are longer lived, have
	wAlbA and	(natural, removal	ANOVA and		higher egg hatch in
	wAlbB	and introgression)	Bonferroni mean		compatible crosses,
			separation		and are more fecund relative to uninfected females
	wAlbB and	stable transinfection								Lab	Xi et al., 2005b 32
	natural
	(superinfecti
	on)
	wRi (and	stable transinfection	CI? 465							Lab
	natural										Xi et al., 2006
	superinfecti										33
	on)
	wAlbA	(natural)							The association of hosts–Wolbachia–pha ge among diverse species is different. Thus, if phage and Wolbachia are involved in CI mechanism, the information of this association should be acquired for each specific type of organism for future use	Lab	Ahantarig et
											al., 2008
											132
		(natural)							We show that	Lab	Tortosa et al., 2008 136
	wAlbA and								Wolbachia densities
	wAlbB								are slightly decreased in CHIK virus (CHIKV)- infected females
	wMelPop	stable transinfection	(weak CI and low maternal transmission / Life shortening		(high fitness costs): reduced fecundity (Fitness costs as effective traits also)					Lab	Suh et al., 2009 34
	and natural
	(superinfecti
	on)
8

## Sheet: page 9
Species	Wolb strain/symb iont	Modification	Technique (CI, Maternal Transmission or Other)	Technique (Pathogen protection)	Fitness	Release	Epidemiology	Long term	Variability	Type of Study	1st Author, Year
Aedes albopictus	wAlbA and	(natural)			minimal impact on male immatures survival and no effect on immature females					Lab and Model	Gavotte et al., 2009 91
	wAlbB
		(natural)							higher densities of mosquito larvae cause lower densities of Wolbachia. Signiﬁcant decrease in bacterial density following exposure to elevated temperature (37 °C) in both males and females	Lab	Wiwatanaratan
	wAlbA and										abutr and
											Kittayapong,
											2009
											143
		(removal of natural wolb: a step to albopictus transinfection)			No differences between uninf. and inf. males with respect to longevity, mating rate, sperm capacity and mating competitivenes. For females, a drastic shortening of survival period was registred due to Wolbachia elimination					Lab and Semi- field	Calvitti et al., 2009 147
	wAlbB	(natural)			less competitive under highly competitive conditions under low competitive pressures, infected females experience higher survivorship					Lab	Gavotte et al., 2010 92
	wAlbB	(natural)						age wolb density dynamics (male density decay with age)	sex wolb density dynamics	Lab	Tortosa et al., 2010 109
wAlbB
9

## Sheet: page 10
Species	Wolb strain/symb iont	Modification	Technique (CI, Maternal Transmission or Other)	Technique (Pathogen protection)	Fitness	Release	Epidemiology	Long term	Variability	Type of Study	1st Author, Year
Aedes albopictus	3x Infection	stable transinfection	CI (triple-infected		(No fecundity effects)					Lab
			strain with the naturally infected strain) male infected 84% vs								Fu et al., 2010
			20%, ANOVA p<0.0001 High ﬁdelity of maternal inheritance (99% 101/102								78
	(natural,			CHIKV (wolbachia-					the clearance of Wolbachia induced distinct CHIKV replication proﬁles: less viral RNA or 10 000 times more viral RNA (vs Wolbachia- infected, a homogeneous proﬁle of viral replication concomitant with a decrease in Wolbachia density)	Lab	Mousson et al., 2010 148
	removed			mosquitoes have
	using			decreased CHIKV
	tetracycline)			replication)
	wMel	stable transinfection		DENV (transinfected wMel- mosquitoes showed complete inhibition of dengue transmission capacity, with no infectious viral particles detected in the saliva of any tested mosquito. In contrast, the superinfected wAlbA/wAlbB mosquitoes and the uninfected were both able to transmit dengue 2 virus at day 14 postinfection (infection rate, 27.3% for the wAlbA/wAlbB strain and 8.3% for the uninfected))						Lab	Blagrove et al., 2012 35
	(superinfecti
	on
10

[truncated: 31 more sheets: page 11, page 12, page 13, page 14, page 15, page 16, page 17, page 18, page 19, page 20, page 21, page 22, page 23, page 24, page 25, page 26, page 27, page 28, page 29, page 30 …]
