# Supplementary material for: What happens when we modify mosquitoes for disease prevention? A systematic review
Source: Emerg Microbes Infect. 2020 Feb 11;9(1):348–65. doi: 10.1080/22221751.2020.1722035 (PMC7034073; doi:10.1080/22221751.2020.1722035)
Supplement: Supplemental Material [file TEMI_A_1722035_SM1666.zip › Supplementary Material/S2_Table_final.xlsx]

## Sheet: page 1
S2 Table- Results regarding effective and ineffective outcomes of Transgenesis and other non-transgenic non-symbiont-based insect modification
strategies: a) on Insects vectors; b) on Non-vector Insects (from 7
Species	Modification Strategy	Modification (Integration &Promotor)	Technique (parasite protection/ lethality/sterilizatiion)	Technique (Gene drive)	Fitness	Release	Epidemiology	Long-term	Variability	Type of Study*	1st Author, Year
		(gut-specific) promoters:								Lab	Moreira et al., 2000 203
	anti-pathogen	fragment of the An.
	Transgenesis	carboxypeptidase (AgCP/AeCP) gene
	anti-pathogen	(vitellogenin)	(plasmodium berghei)		Low or No cost on survival. decreased mating success					Lab	Li et al., 2008
	Transgenesis										208
	anti-pathogen	(can be constructed for some mosquito species with currently-available technology)				the risk of an accidental premature release into nature is minimized and can be used as a back-up transgene dispersal mechanism while not as efficient as active drive mechanisms			allow the ecological components of transgenic mosquito releases to be tested before actual gene drive mechanisms	Model
	Transgenesis			(Multi-locus							Rasgon, 2009
	(Multi-locus			assortment i.e.							209
	assortment i.e.			MLA)
	MLA)
		piggyBac based expression of two antimicrobial peptides (Cecropin A, and Defensin A), vitellogenin promoter	Plasmodium							Lab	Kokoza et al., 2010 211
Aedes			gallinaceum : the no.
aegypti			of oocysts dramatically
	anti-pathogen		reduced in midguts,
	Transgenesis		and no sporozoites in salivary gland (and pseudomonas aeruginosa)
	anti-pathogen	two anti-dengue effector genes, Mnp, bi-directional promoter								Lab	Mathur et al., 2010 212
	Transgenesis		DENV2 (reduced
	(tissue and sex- specific)		potential transmission)
		Hermes--based integration,		less than 1% of the approximately 1,500 progeny analyzed,						Lab
		testis-specific promoter
	anti-pathogen	evidence of putative									Smith and
		Hermes germline									Atkinson, 2011
		remobilizations were detected (rare but posible)									216
a)
gambiae/Ae.aegypti
Transgenesis
1

## Sheet: page 2
Species	Modification Strategy	Modification (Integration &Promotor)	Technique (parasite protection/ lethality/sterilizatiion)	Technique (Gene drive)	Fitness	Release	Epidemiology	Long-term	Variability	Type of Study*	1st Author, Year
	Lethal	Dominant Lethal (as sterilization), and repressible female-specific flightless phenotype allows genetic sexing resulting in male-only releases	resulting in male-only releases			males introduced weekly eliminated the populations within 10–20 weeks.				Lab	Wise de Valdez et al., 2011 226
	Transgenesis
	(RIDL)
	Lethal	(conditionally lethal				elimination might be an unrealistic objective in heterogeneous populations, substantial suppression can nonetheless be achieved if releases are deployed in a uniform spatial pattern using strains combining multiple lethal elements				Model	Legros et al., 2012 227
	Transgenesis	transgene in spatially
	(RIDL)	explicit stochastic model)
Aedes		(female-killing in stochastic, age-structured model that simulates field cage experiments)				unless				Model	Robert et al., 2012 229
aegypti						fitness costs are >80% they will not be detectable in experiments with high release ratios, lower
	Lethal					release ratios, the predicted length of the experiment increases significantly for fitness costs >20%, extinction
	Transgenesis					can occur even in the absence of
	(Female killing)					a functional female-killing construct because of stochastic effects. release ratio and population size can impact mean extinction time. eradication may not always be obtainable in an operationally realistic time frame
2

## Sheet: page 3
Species	Modification Strategy	Modification (Integration &Promotor)	Technique (parasite protection/ lethality/sterilizatiion)	Technique (Gene drive)	Fitness	Release	Epidemiology	Long-term	Variability	Type of Study*	1st Author, Year
Aedes aegypti	anti-pathogen Transgenesis			(Medea and Killer- Rescue)		the most efficient approach for achieving spread of anti- pathogen genes within three years is generally to release adults of both sexes in multiple releases over time. Even though females in these releases should not transmit disease, the less efficient male-only release impose less public concern				Model	Legros et al., 2013 220
	anti-pathogen Transgenesis (sex-, tissue-, and stage- specific)	short regulatory module (lacZ reporter gene) that directs female-, fat body-, and 4th instar larvae and young adults specific expression								Lab	Totten et al., 2013 217
	anti-pathogen Transgenesis	(spatially explicit model - Skeeter Buster- for a anti- pathogen gene using realistic release numbers)				can substantially decrease vector competence of a natural population, even at release ratios well below that required for population reduction. Are considerably more robust to immigration				Model	Okamoto et al., 2014 224
	Lethal Transgenesis (Female killing)	(in Skeeter Buster, a previously published stochastic, spatially explicit model)				can decrease vector competence of a natural population, at release ratios not as low that required for anti-pathogen gene [above]		are compromise d by immigration of wild-type mosquitoes		Model	Okamoto et al., 2014 224
	RNAi-mediated Sterility (species specific)	larvae fed double-stranded RNAs (dsRNAs) leading to male sterility and inhibition of female development	non-radiated, non- transgenic sterile or extremely low fertility males		substantially-sterile males, highly effective mate competitiveness					Lab	Whyard et al., 2015 232
3

## Sheet: page 4
Species	Modification Strategy	Modification (Integration &Promotor)	Technique (parasite protection/ lethality/sterilizatiion)	Technique (Gene drive)	Fitness	Release	Epidemiology	Long-term	Variability	Type of Study*	1st Author, Year
		phospholipase A2 (PLA2) gene, peak expression at 4 h after blood ingestion (transposon)	Plasmodium berghei							Lab	Moreira et al., 2002 204
	anti-pathogen		(reduced oocyst
	Transgenesis		formation by 87% on
	(gut-specific		average and greatly
	and blood-		impaired
	inducible)		transmission of the parasite to naive mice)
		(simulation of introduction of novel alleles hybridizing/cross-breeding two geographically different strains of mosquitoes)			Fecundity and					Lab	Menge et al., 2005 206
					longevity were
	anti-pathogen				significantly higher in the progeny: strongly indicate that modified mosquitoes need to
	Transgenesis				have the same or
Anopheles					very similar genetic
gambiae					makeup to that of the native population. (studies up to G20)
		site-specific integration of Streptomyces phage phiC31 integrase system and Vida3, a synthetic anti-malarial gene (Expression of Vida3, specifically in the midgut)	protection against							Lab	Meredith et al., 2011 213
			Plasmodium yoelii
	anti-pathogen		nigeriensis , reducing average parasite intensity by 85%.						(protection against
	Transgenesis								Plasmodium falciparum
	(site-specific)		Plasmodium falciparum in some experiments (overall falciparum protection was inconsistent)						was inconsistent)
Similar protection was observed against
4

## Sheet: page 5
Species	Modification Strategy	Modification (Integration &Promotor)	Technique (parasite protection/ lethality/sterilizatiion)	Technique (Gene drive)	Fitness	Release	Epidemiology	Long-term	Variability	Type of Study*	1st Author, Year
Anopheles gambiae	anti-pathogen Transgenesis (site-specific)	Streptomyces phage phiC31 integrase system (successfully adapted for site-directed transgene integration) AND self- docking strains (regulatory regions of the nanos gene control integrase expression in the posterior oocyte, the site of germline development)	(already achieved/published achieved site-directed integration of an anti- malarial effector gene)							Lab	Meredith et al., 2013 218
	anti-pathogen Transgenesis	(Vida3 peptide into the female midgut following a blood-meal)	(plasmodium)		No fitness cost					Lab	McArthur et al., 2014 222
Anopheles stephensi	anti-pathogen Transgenesis	transposon-engineered genetic cassettes insertion of a exogenous gene			Fitness costs					Lab and Model	Catteruccia et al., 2003 205
	anti-pathogen Transgenesis	(SM1 peptide in the midgut)	(Plasmodium berghei)		higher fecundity and lower mortality (benefit) when feeding on Plasmodium-infected blood	(in cages) gradually replaced non-transgenics mosquitoes when fed on Plasmodium- infected blood but not when fed on non-infected blood			variability on replacement results (see Release)	Lab and Model	Marrelli et al., 2007 207
	anti-pathogen Transgenesis	(piggyBac-based construct) site-specific integration of a fluorescent marker gene into the OC31 attP ‘docking’ sites			No fitness cost					Lab	Amenya et al., 2010 210
	anti-pathogen Transgenesis	Transposon-mediated single chain antibodies (scFvs)	lower infection levels of Plasmodium falciparum							Lab	Isaacs et al., 2011 214
	anti-pathogen Transgenesis	Transgene insertion (piggyBac-based construct) that secrete secrete a catalytically inactive phospholipase A2 (mPLA2) into the midgut lumen to interfere with Plasmodium ookinete invasion	inhibit Plasmodium berghei and falciparum oocyst formation		Increased fecundity when fed malaria- infected blood	(in cages) mixed populations of transgenic and non-transgenic mosquitoes show that the percentage of transgenic mosquitoes increases when maintained on Plasmodium- infected blood.			variability on Technique results: two lines impair plasmodium berghei development, only one impairs development of human Malaria (plasmodium falciparum)	Lab and Model	Smith et al., 2013 221
5

## Sheet: page 6
Species	Modification Strategy	Modification (Integration &Promotor)	Technique (parasite protection/ lethality/sterilizatiion)	Technique (Gene drive)	Fitness	Release	Epidemiology	Long-term	Variability	Type of Study*	1st Author, Year
Culex pipiens	anti-pathogen			(wolbachia)		wPip invasion was done by one or very few infected female. the number of transgenic mosquitoes that must be released may be low and that the gene of interest could spread in a relatively short period of time across an extensive geographical range)				Lab and	Rasgon et al., 2006 7
sl	Transgenesis									Model
	(eventual)
Glossina	anti-pathogen			(wolbachia) 90% CI vs 40 % (110 -larval deposition rate), ANOVA -		experimental CI results were incorporated into a mathematical model, confirmed that Wolbachia can be used successfully as a gene driver				Lab and	Alam et al., 2011 4
morsitans	Transgenesis									Model
morsitans
* Lab stands for laboratorial and Model strands for computational modelling
6

## Sheet: page 7
Species	Modification Strategy	Modification (Integration &Promotor)	Technique (parasite protection/	Technique (Gene drive)	Fitness	Release	Epidemiology	Long-term	Variability	Type of Study*	1st Author, Year
Apis melifera	anti-pathogen^ Transgenesis	highly efficient integration and expression of piggyBac-derived cassettes (27 and 20% of queens stably transmitted to their offspring								Lab	Schulte et al., 2014 223
Bombyx mori	anti-pathogen^ Transgenesis	Germline transformation of green fluorescent protein (GFP) Using piggyBac-based construct fused with neomycin- resistance gene and transduced by sperm-mediated gene transfer (0.47% of G0 transformed, tranformation confirmed until G7)								Lab	Zhou et al., 2012 202
	Transgenesis (tissue and stage specific)	promoter of Bmlp3 gene directed fat body-specific expression of DsRed reporter gene in a stage-specific pattern								Lab	Deng et al., 2013 219
	anti-pathogen Transgenesis (Transcription activator-like effector nuclease i.e. TALEN)	Transcription activator-like effector nuclease (TALEN) host species-specific (and an enhancer of the gene)	BmNPVirus							Lab	Xu et al., 2014 225
b)
7

## Sheet: page 8
Species	Modification Strategy	Modification (Integration &Promotor)	Technique (parasite protection/	Technique (Gene drive)	Fitness	Release	Epidemiology	Long-term	Variability	Type of Study*	1st Author, Year
Ceratitis capitata	Lethal Transgenesis (RIDL)				No fitness costs on : Longevity. Life time female fecundity. Egg hatching rates. Adult eclosion rates. high level of sexual competitiveness (vs SIT)	Supression Weekly releases of OX3864A males into stable populations of wild-type medfly caused a successive decline in numbers, leading to eradication			the possibility that the transgene might affect insecticide susceptibility was tested:OX3864A does not differ significantly to control and is therefore highly susceptible to insecticide	Lab and Semi Field	Leftwich et al., 2014 228
Drosophil a melanoga ster	Lethal Transgenesis (Female killing)	tetracycline- repressible, female- specific lethaly	Only males survived when the homozygous line (which carries two copies of each construct) was raised on normal medium							Lab	Heinrich and Scott, 2000 230
Drosophil a (transgeni c line)	anti-pathogen^ Transgenesis	BhC4-1 core promoter drives gene expression regardless of the promoter context								Lab	Garcia et al., 2011 215
Pectinoph ora gossypiell a	SIT	radiation + heritable fluorescent marker		(dispersal and persistence in the release area – were comparable between the genetically engineered strain and a standard strain)	ability to find a mate and to initiate copulation, were comparable between the genetically engineered strain and a standard strain					Lab and Field	Simmons et al., 2011 231
8

## Sheet: page 9
Species	Modification Strategy	Modification (Integration &Promotor)	Technique (parasite protection/	Technique (Gene drive)	Fitness	Release	Epidemiology	Long-term	Variability	Type of Study*	1st Author, Year
Not applicable	anti-pathogen^ Transgenesis			(wolbachia)		The transgene was stably transferred to the next generation. mechanism is most efficient when the target population is already infected with Wolbachia at high frequency, whether naturally or by the sequential release of Wolbachia-infected individuals and subsequently the nuclear rescue construct				Model	Sinkins and Godfray, 2004 9
	anti-pathogen Transgenesis	(Deterministic models/Stochastic theory)		(wolbachia)		it may be possible to temporally reduce densities by insecticide application to a level where relatively small releases cause the threshold for spread to be exceeded. Alternatively, small peripheral populations may be infected, which then act as a bridgehead for further invasion				Model	Jansen et al., 2008 5
	anti-pathogen Transgenesis	(anti-pathogen gene and drive system)		(comparison of six gene drive systems, including wolbachia)		Engineered underdominance constructs require a migration rate consistently above 3% per generation in order to spread into neighboring populations. TEs and HEGs are. very capable of spreading following an accidental release. Medea and Wolbachia present the best compromise between invasiveness and containment within six gene drive systems				Model	Marshall, 2009 6
9

## Sheet: page 10
Species	Modification Strategy	Modification (Integration &Promotor)	Technique (parasite protection/	Technique (Gene drive)	Fitness	Release	Epidemiology	Long-term	Variability	Type of Study*	1st Author, Year
				(compare the conﬁnement properties of a variety of gene drive systems) Single- allele underdominance and single-locus engineered underdominance are difﬁcult to engineer and require a high introduction frequency, respectively. Semele, Merea and two- locus engineered underdominance require lower introduction frequencies		Single-allele underdominance				Model
Not	anti-pathogen	(simple				and single-locus engineered underdominance have the strongest conﬁnement properties, Semele, Merea and two-locus engineered underdominance show					Marshall and
applicable	Transgenesis	deterministic and				promising conﬁnement					Hay, 2012
		stochastic models)				properties. Killer-rescue is self limiting in time, but is able to disperse to signiﬁcant levels in neighboring populations. Medea and Wolbachia cannot be reliable upon for confinement					8
^ modification equivalent to those used for anti-pathogen Transgenesis * Lab stands for laboratorial and Model strands for computational modelling
10
