# Supplementary material for: What happens when we modify mosquitoes for disease prevention? A systematic review
Source: Emerg Microbes Infect. 2020 Feb 11;9(1):348–65. doi: 10.1080/22221751.2020.1722035 (PMC7034073; doi:10.1080/22221751.2020.1722035)
Supplement: Supplemental Material [file TEMI_A_1722035_SM1666.zip › Supplementary Material/S3_Table_final.xlsx]

## Sheet: page 1
S3 Table- Results regarding effective and ineffective outcomes regardless of the insect modification strategy
Species		Modification	Technique (Other)	Fitness	Release	Epidemiology	Long-term	Variability	Type of Study	1st Author, Year
Vector insects	Aedes aegypti	RNAi-mediated Female	larvae fed double- stranded RNAs (dsRNAs) leading to highly male-biased population of						Lab	Whyard et al., 2015 232
		killing (species-
		specific)
	Aedes polyniensis	Not applicable					suggest gene flow occurring between islands (Society Islands of French Polynesia)		Lab and Model	Brelsfoard and
										Dobson, 2012
										236
	Anopheles darlingi				Numerical				Model	Rafikov et el., 2009 233
					simulations show the effectiveness off the proposed control. indicating how genetically modified mosquitoes should be introduced in the environment.
	Anopheles gambiae	Not applicable					large extent gene flow between Island and Main land (wind / human assisted); containment/mq dispersal should be vigorously monitored in the case of island are used as field trials (Lake Victoria, western Kenya)		Lab and Model	Chen et al., 2004 235
		Not applicable					no evidence of isolation between the Bijagos archipelago and mainland Guinea-Bissau; Grande Comore was found to be genetically isolated from adjacent islands		Lab and Model	Marsden et al., 2013 237
		Not applicable		the impact of laboratory rearing: decrease in survival. induce assortative mating but not mating success.					Lab, Semi field and Field	Paton et al., 2013 234
1

## Sheet: page 2
Species		Modification	Technique (Other)	Fitness	Release	Epidemiology	Long-term	Variability	Type of Study	1st Author, Year
Non-vector insects	Drosophila melanogaster		tetracycline-repressible						Lab	Heinrich and Scott, 2000 230
		Lethal Transgenesis	female-specific lethal
		(female killing)	lead to 100% males_ genetic system alternative to sex
* Lab stands for laboratorial and Model strands for computational modellin
2
