# Supplementary material for: What happens when we modify mosquitoes for disease prevention? A systematic review
Source: Emerg Microbes Infect. 2020 Feb 11;9(1):348–65. doi: 10.1080/22221751.2020.1722035 (PMC7034073; doi:10.1080/22221751.2020.1722035)
Supplement: Supplemental Material [file TEMI_A_1722035_SM1666.zip › Supplementary Material/S4_Table_final.xlsx]

## Sheet: page 1
S4 Table - Results regarding Wolbachia-induced physiological effects: a) on insect reproduction; b) on insect immune response (pp.3); c) other Wolbachia-induced physiological effects (pp.5)
	Species	Wolb strain	Male Killing	Feminization	Parthenogenesis	Sex ratio	Other	Type of study	1st Author, Year
Non vectors Insects	Acraea encedon and A. encedana	(natural)				*		Lab and Field	Jiggins et al., 2000 246
	Asobara japonica	wAjap (natural, removed)			*			Lab	Kremer et al., 2009 173
					*			Lab	Kraaijeveld et al., 2011 244
	Asobara tabida	wAtab1, wAtab2 and wAtab3 (natural triple infection)					(requirement for oogenesis)	Lab	Dedeine et al., 2001 130
							(requirement for oogenesis or larvae survival)	Lab	Dedeine et al., 2001 131
	Drosophila	wMel					(reproduction genes expression altered)	Lab	Zheng et al., 2011 249
	melanogaster
	Ephestia Kuehniella	wSca (introduced)	*					Lab	Fujii et al., 2001 53
		wCauA and wCauB (stable transinfected)	*					Lab	Sasaki et al., 2002 54
	Eurema hecabe	(natural)		*			(simultaneously double infection of Wolbachia with different reproductive manipulations in the same individuals: CI and feminization)	Lab and Model	Hiroki et al., 2004 241
		wHecCI2 & wHecFem2 (natural)		*				Lab	Narita et al., 2007 242
	Exorista sorbillans					in uninfected	cytoplasmic incompatibility in crosses between infected males and uninfected females	Lab
						females irrespective			Puttaraju and Prakash.,
						of the presence of Wolbachia in males			2005 157
	Hypolimnas bolina	wBol1 (natural)	*					Lab and Model	Dyson et al., 2002 155
						(rapid change sex ratio)		Lab	Hornett et al., 2009 247
	Kerria lacca	natural				*		Lab	Vashishtha et al., 2011 248
	Megastigmus (26	natural			*			Lab and Model	Boivin et al., 2014 245
	species)
	Ostrinia scapulalis	wSca (natural)	*					Lab	Kageyama and Traut, 2004 238
							reproductive mosaics: male-like mid-tibia and female-like morphology in the last adominal segment	Lab	Sakamoto et al., 2008 168
			*					Lab	Sugimoto and Ishikawa,
									2012 239
a)
1

## Sheet: page 2
	Species	Wolb strain	Male Killing	Feminization	Parthenogenesis	Sex ratio	Other	Type of study	1st Author, Year
	Tribolium madens	natural	*					Lab	Fialho and Stevens, 2000 240
	Zyginidia pullula	(natural, removed)		*				Lab	Negri et al., 2006 243
		natural		*			alters the methylation pattern of differentiation and development genes	Lab	Negri et al., 2009 172
* Lab stands for laboratorial and Model strands for computational modelling
2

## Sheet: page 3
	Species	Wolb strain	Immune-related gene expression	Type of study	1st Author, Year
	Aedes aegypti (cell line)	wRi, wMel and wAtab3	The high affinity of Wolbachia for iron… could also be what allows the symbiont to persist in the organism by reducing the labile iron concentration, thus protecting the cell from oxidative stress and apoptosi	Lab	Kremer et al., 2009 265
Vectors	Aedes aegypti	wMelPop	Induces the mosquito’s innate immune system: up-regulation of 78 immune-related genes. effector genes, particularly cecropins and othe antimicrobial peptides, show	Lab	Kambris et al., 2009 14
		wPip	Immune (toll pathway) genes were up-regulated in wolb-mosquitoes (e.g . defensin 17-fold increase, cecropin 4.49-fold)	Lab and Model	Bian et al., 2010 90
		wMelPop	Increased hemolymph levels of melanization (major component of the invertebrate immune system), especially in females	Lab	Thomas et al., 2011 250
		wMel /wMelPop-CLA	While wMel affected the transcription of far fewer host genes than wMelPop-CLA, both strains activated the expression of some immune genes including anti-microbial peptides, Toll pathway genes and genes involved in melanizatio	Lab	Rancès et al., 2012 187
		wAlbB	Transcripts of genes inducing ROS-dependent activation of the Toll pathway (and to increased level of reactive oxygen species)	Lab	Pan et al., 2012 251
		wMel and wMelPop	wMelPop strain provides stronger, more broad-based protection than wMel, and this is likely explained by both the higher induction o immune gene expression and the strain-specific activation of particular gene	Lab	Ye et al., 2013 23
	Aedes albopictus (cell line)	(natural)	Wolb-induced upregulation of host antioxidant proteins and ROS production	Lab	Brennan et al., 2008 252
			WSP is a strong immune elicitor in a naturally Wolbachia-uninfected mosquito species (Anopheles gambiae) while a milder elicitor in a naturally-infected species (Aedes albopictus). Stimulates increased transcription of immune gene	Lab	Pinto et al., 2012 253
	Aedes albopictus	wMel	Immune up-regulation was observed in the transinfected line (but at a much lower level than that previously found for transinfected Ae Aegypti)	Lab	Blagrove et al., 2012 35
	Aedes polyniensis	wAlbB	Impaired ability to regulate oxidative stress (decreased ROS levels)	Lab	Andrews et al., 2012 37
	Anopheles gambiae (mosquitoes and cell lines)	wMelPop (somatic infection)	Upregulation of six immune genes was observed e.g. cecropin(~16 fold), leucine-rich repeat immune protein(~6fold) and thioester containing protein (~3 fold)	Lab	Kambris et al., 2010 254
	Anopheles gambiae (cell lines)	wRi and wAlbB	Wolbachia have a profound effect on transcription of many host defensive genes: significant down-regulation of many immune, stress and detoxification-related transcripts	Lab	Hughes et al., 2011 268
		not applicable (recombinant WSP from Dirofilaria immitis)	WSP is a strong immune elicitor in a naturally Wolbachia-uninfected mosquito species (Anopheles gambiae) while a milder elicitor in a naturally-infected species (Aedes albopictus). Stimulates increased transcription of immune genes	Lab	Pinto et al., 2012 253
	Anopheles gambiae	wMelPop and wAlbB (somatic infections)	wMelPop initially induces the mosquito immune system (coincident with initial wolb clearing), but then both strains suppresse expression o immune genes (coincident with wolb replication),e.g. FBN9, Heat shock 70, CLIP7A, TEP15	Lab	Hughes et al., 2011 57
	Anopheles stephensi	wAlbB	Levels of H2O2 were significantly higher in wolb-mosquitoes (~2 fold)	Lab and semi field	Bian et al., 2013 40
Non vectors	Asobara tabida	wAtab1, wAtab2 and wAtab3 (natural)	Wolb may interfere with gene expression of immune genes(e.g. effectors of the Toll, Imd and JAK-STAT pathways) and redox regulation (e.g. ) in ovaries of obligatory symbiosis (tissue or sex-specific regulation	Lab	Kremer et al., 2012 270
	Bemisia tabaci	(natural, removed)	Provides some protection against parasitization (less parasitoid eggs)	Lab	Xue et al., 2012 189
	Drosophila melanogaster	wMel	Genes involved in immunity were up-regulated in the presence of Wolbachia e.g . kenny- key in insect immune-related Imd pathway ~5 fold, LysE - antimicrobial humoral response 3.4 fold and Fon - hemolymph coagulation 3.0 fold	Lab	Zheng et al., 2011 249
		wMel (natural)	Unable to activate the immunological pathway in the host to prevent them from lead damage i.e . Wolbachia infection decreased the resistance of Drosophila to lead likely by limiting the production of peroxides resulted from lead	Lab	Wang et al., 2012 255
	Drosophila melanogaster and simulans	wMelPop, wMel	Increased hemolymph levels of melanization (major component of the invertebrate immune system), especially in females	Lab	Thomas et al., 2011 250
b)
3

## Sheet: page 4
	Species	Wolb strain	Immune-related gene expression	Type of study	1st Author, Year
	Drosophila simulans	wRi	Reduced efﬁciency of the cellular immune of wolb-flies (less ability to encapsulate parasitoid eggs)	Lab	Fytrou et al., 2006 161
* Lab stands for laboratorial and Model strands for computational modelling
4

## Sheet: page 5
	Species	Wolb strain	Non reproductive and non-immune physiological effects	Nutrition/ Metabolism	Gene expression	Microbiome	Other	Type of study	1st Author, Year
vector insects		wRi, wMel and wAtab3	Wolbachia may generally interfere with iron metabolism. The high affinity of Wolbachia for iron might be due to physiological requirement of the bacterium	*				Lab	Kremer et al., 2009 265
		wMelPop-CLA	microRNA (miRNA) profile is significantly altered. One miRNA (whose target is the metalloprotease gene) is induced		*			Lab	Hussain et al., 2011 257
	Aedes aegypti	wMelPop-CLA	Identified two target genes of aae-miR-12, a differentially expressed mosquito miRNA in Wolbachia-infected cells, and determined that the miRNA affects Wolbachia density in the host cells		*			Lab	Osei-Amo et al., 2012 258
	(cell lines)
		wMelPop-CLA	We found an overall increase of small RNA		*			Lab	Mayoral et al., 2014 260
		wMelPop-CLA	We found that AGO1 distribution to the nucleus is blocked by Wolbachia (Argonaute proteins (AGOs) are vital components of the RNA-induced silencing complex in gene silencing.) may affect trafficking of miRNAs to the nucleus leading to alteration in epigenetic effects		*			Lab	Hussain et al., 2013 259
	Aedes aegypti	wMelPop	May reveal additional physiological changes induced by infection, such as either increased hunger or defects in the nervous system	*				Lab	Evans et al., 2009 264
		wMelPop	Wolbachia-infected mosquitoes have higher dopamine levels in their heads, although the effect was not present at all ages examined				*	Lab	Moreira et al., 2011 269
		wMelPop	Wolbachia infection reduces total cholesterol levels in mosquitoes by 15–25 %. Moreover, amino acid supplementation led to statistically significant increases in fecundity providing the first empirical evidence of competition between Wolbachia and a host over amino acid	*				Lab	Caragata et al., 2014 266
	Aedes	wAlbB	Up-regulation of proteossome. Probably to degrade intracelular host proteins as a source of aminoacids for wolbachia	*				Lab	Fallon and Witthuhn, 2009 263
	albopictus
	(cell lines)
	Aedes	(natural)	Relationship between A. fluviatilis and Wolbachia may be modulated by glycogen metabolism	*				Lab	Fernandes et al., 2014 267
	fluviatilis
	Anopheles	wAlbB and	Suggest that the components of the native mosquito microbiota can impede Wolbachia transmission in Anopheles. Incompatibility between the microbiota and Wolbachia may in part explain why some hosts are uninfected by this endosymbiont in natur			*		Lab	Hughes, 2014
	gambiae and	wMelPop							39
	stephensi
	Anopheles	wAlbB	We show that the abundances of Wolbachia and Asaia are negatively related in the reproductive organs of several mosquito species, with a pattern that approximate a mutual exclusion, particularly in anophelines. competition between the two bacteria occurs at the reproductive organs			*		Lab	Rossi et al., 2015 256
	stephensi
	Culex pipens	wPip (natural)	Upregulation of a homolog of the Drosophila melanogaster gene grauzone that encodes a zinc finger protein (regulator of female meiosis			*		Lab and	Pinto et al., 2013 150
								Model
Non vector insects		(natural)	Oral supplementation of B vitamins rescued retarded growth and sterility of the host insect, conﬁrming the essential nutritional role of the symbiont for the host	*				Lab and	Hosokawa et al., 2010 129
	Cimex							Model
	lectularius	wCle (natural)	A cluster consisting of biotin synthesis genes was detected in wCle. wCle certainly synthesizes biotin, and it significantly contributes to the host fitness	*				Lab and	Nikoh et al., 2014 137
								Model
	Drosophila	wMel (natural)	Asymmetrical interactions between the coinfecting symbionts: in pupae and young adults, Spiroplasma organisms negatively affected the population of Wolbachia organisms			*		Lab	Goto et al., 2006 164
		and
		spiroplasma
c)
melanogaster
5

## Sheet: page 6
	Species	Wolb strain	Non reproductive and non-immune physiological effects	Nutrition/ Metabolism	Gene expression	Microbiome	Other	Type of study	1st Author, Year
Non vector insects		wBm	Secretion pathways and outer surface protein encoding genes are highly affected by selection. If evidence of selection on various cofactor molecules reflects possible provisioning, then both insect as well as nematode Wolbachia may be providing substances to hosts	*				Lab and	Brownlie et al., 2007 261
								Model
		wMel &	Changes in locomotion (in reponse to food cues)	*				Lab	Peng et al., 2008 170
		wMelPop
		unmentioned	Suggesting that Wolbachia normally acts to increase insulin signalling	*				Lab	Ikeya et al., 2009 262
		strain
	Drosophila	(backcrossing)
	melanogaster	wMel	Change the gene expression of 296 genes in the larval testes including genes related to metabolism, immunity and reproduction	*	*			Lab	Zhen et al., 2011 249
		wMelPop-CLA	Wolbachia strain wMelPop increases the frequency of apoptosis in the female germline cells, affecting the egg chamber formation in ovaries				*	Lab	Zhukova and
									Kiseleva, 2012
									271
		wMel	Wolbachia-infected flies show modified diet selection	*				Lab	Ponton et al., 2014 195
		wMel	Wolb may play a previously unrecognized role as nutritional mutualists in insects	*				Lab	Brownlie et al., 2009 71
	Drosophila	wRi	Changes in locomotion (in reponse to food cues)	*				Lab	Peng et al., 2008 170
	simulans
	Drosophila	wMau (natural)	Wolbachia infection leads to an increase in the mitotic activity of germline stem cells (GSCs) as well as a decrease in programmed cell death in the germarium				*	Lab	Fast et al., 2011 182
	mauritani
	Glossina	(natural)	Inversely correlated for Wolbachia and SGHV prevalence			*		Lab and	Alam et al., 2012 138
	fuscipes							Model
	fuscipes
	Zyginidia	(natural)	Epigenetic effect: if Wolbachia exceeds a density threshold, disrupts male imprinting, which dramatically influences the expression of genes involved in sex differentiation and development		*			Lab	Negri et al., 2009 172
	pullula
* Lab stands for laboratorial and Model strands for computational modellin
6
