# Supplementary material for: What happens when we modify mosquitoes for disease prevention? A systematic review
Source: Emerg Microbes Infect. 2020 Feb 11;9(1):348–65. doi: 10.1080/22221751.2020.1722035 (PMC7034073; doi:10.1080/22221751.2020.1722035)
Supplement: Supplemental Material [file TEMI_A_1722035_SM1666.zip › Supplementary Material/S5_Table_final.xlsx]

## Sheet: page 1
S5 Table- Results regarding modification-induced populational effects (evolution and behavior)
Species		Wolb Strain/ symbiont	Behaviour/Reproductive Ecology/Others	Speciation	Impact mtDNA	Other	Type of study	1st author, year
Vector Insects	Anopheles gambiae	n.a.	* impact of laboratory rearing in assortative mating				Lab, semi field and field	Paton et al., 2013 234
	Culex pipiens	wPip			*		Lab and Model	Rasgon et al., 2006 7
				* (genomic diversity)			Lab and Model	Dumas et al., 2013 284
Non vector insects	Acraea encedon and A. encedana		* (female lekking swarms, a sex-role-reversed mating system)				Lab and Field	Jiggins et al., 2000 246
	Acraea encedon				*		Lab and Model	Jiggins, 2003
								272
	Asobara japonica		* loss of sexual reproduction				Lab	Kremer et al., 2009 173
	Bemisia tabaci			*			Lab	Ahmed et al., 2013 296
	Chorthippus parallelus					* (hybrid zone)	Lab	Zabal-Aguirre et al., 2010 295
						* (hybrid zone)	Lab	Zabal-Aguirre et al., 2014 297
	Curculio sikkimensis	(natural)		*plant–herbivore co-			Lab	Toju and Fukatsu, 2011 144
				evolution mediated by endosymbiosis, and a role on host adaptation in the fluctuating environment
	Drosophila melanogaster				*		Lab and Model	Nunes et al., 2008 276
		wMel			*		Lab and Model	Ilinsky, 2013
								282
	Drosophila melanogaster	wMel and wRi	* (promoting male promiscuity)				Lab	De Crespigny et al., 2006 159
			* could influence the host’s food-responsiveness behavior in nature				Lab	Peng et al., 2008 170
	and simulans
	Drosophila simulans	wRi and wMa			*		Lab and Model	Dean et al., 2003 273
						* genomic instability	Lab and Model	Bordenstein and Wernegreen, 2004 292
			* differential sperm use according to sperm competitivness				Lab	De Crespigny and Wedell, 2006 160
1

## Sheet: page 2
Species		Wolb Strain/ symbiont	Behaviour/Reproductive Ecology/Others	Speciation	Impact mtDNA	Other	Type of study	1st author, year
	Drosophila simulans	wRip	* (mating pattern)				Lab	Awrahman et al., 2014 298
	Drosophila subquinaria				*		Lab	Shoemaker et al., 2004 274
	and recens			*			Lab and Model	Jaenike et al., 2006 285
Non vector insects	Drosophila suzukii and D. subpulchrella	wSuz				*cladogenesis	Lab and Model	Hamm et al., 2014 299
	Hypolimnas bolina	wBol	* (promoting female promiscuity)				Lab and Model	Charlat et al., 2007 289
		wBol1	*reproductive ecology altered				Lab	Hornett et al., 2009 247
		(natural)
	Leptopilina clavipes	(natural,	* irreversible loss of sexual reproduction				Lab	Pannebakker et al., 2005 290
		removed)
	Nasonia vitripennis, N. giraulti and N. longicornis				*		Lab and Model	Oliveira et al., 2008 277
	Nasonia vitripennis, N. giraulti and N. oneida			*			Lab and Model	Raychoudhury et al., 2009 294
	Nasonia vitripennis					* genomic instability	Lab and Model	Bordenstein and Wernegreen, 2004 292
		wNvitA and			*		Lab, Field and Model	Raychoudhury et al., 2010 279
		wNvitB
	Nasonia formosa	(natural		*			Lab and Model	Adachi-Hagimori et al., 2011 1
		Ricketsia)
	Naupactus cervinus	wNau5			*		Lab	Rodriguero et al., 2010 280
	Phengaris teleius and P. nausithous				*		Lab and Model	Ritter et al., 2013 283
	Plutella xylostella				*		Lab and Model	Delgado and Cook, 2009 278
	Spodoptera exempta				*		Lab and Model	Graham and Wilson, 2012 281
	Zyginidia pullula	(natural)				* epigenetic	Lab	Negri et al, 2009 172
						(evolutionary force)
2

## Sheet: page 3
Species		Wolb Strain/ symbiont	Behaviour/Reproductive Ecology/Others	Speciation	Impact mtDNA	Other	Type of study	1st author, year
Not Applicable	Not Applicable	CI-wolb	* mate preferecence				Model	De Crespigny et al., 2005 293
		n.a.			*		Model	Engelstädter and Hurst, 2007 275
		n.a.		*			Model	Telschow et al., 2007 286
		n.a.		*			Model	Hayashi et al., 2007 10
		n.a.		*			Model	Branca et al., 2009 287
		n.a.	* (irreversible loss of sexual reproduction)				Model	Stouthamer et al., 2010 291
		n.a.		*			Model	Telschow et al., 2014 288
* Lab stands for laboratorial and Model strands for computational modelling
*(sweep, variability, etc.)
3
