# Supplementary material for: What happens when we modify mosquitoes for disease prevention? A systematic review
Source: Emerg Microbes Infect. 2020 Feb 11;9(1):348–65. doi: 10.1080/22221751.2020.1722035 (PMC7034073; doi:10.1080/22221751.2020.1722035)
Supplement: Supplemental Material [file TEMI_A_1722035_SM1666.zip › Supplementary Material/S6_Table_final.xlsx]

## Sheet: page 1
S6 Table- Results reporting horizontal transfer events in insects
Species		Horizontal Transfer	Type of transfer	Obs.^	Type of study*	1st Author, Year
Vectors	Aedes aegypti	We have discovered a case of HGT, involving two adjacent genes, between the genomes of Wolbachia and the currently Wolbachia-uninfected mosquito Aedes aegypti. The data support the argument that HGT between Wolbachia endosymbiotic bacteria and their hosts has produced evolutionary innovation	bacteria - mosquito	confirmed	Lab	Klasson et al., 2009 306
		Several lines of evidence indicate that the gene may have been transferred from eukaryotic host to bacterial endosymbiont. (Regardless of the direction of transfer, however, these results demonstrate an interdomain persistant HGT)	insect - bacteria	confirmed	Lab and Model	Woolfit et al., 2009 327
	Aedes metallicus	Phylogeny of Wolbachia strains: The tendency of the mosquito-infecting strains to cluster together could be explained by an ancestral species being infected and then co-speciating with Wolbachia, or by horizontal transmission between mosquitoes	mosquito - mosquito	suggest	Lab and Model	Osei-Poku et al., 2012 315
	Anopheles gambiae	Several lines of evidence indicate that the gene may have been transferred from eukaryotic host to bacterial endosymbiont. (Regardless of the direction of transfer, however, these results demonstrate an interdomain persistant HGT)	insect - bacteria	confirmed	Lab and Model	Woolfit et al., 2009 327
	Culex pipiens, 20 species of nonvector insects, and 3 species of nematodes	analyses show a lack of congruency between Wolbachia or insect and phage WO phylogenies, indicating numerous horizontal transfers of phage among the different Wolbachia strains	bacteria - bacteria	suggest	Lab and Model	Gavotte et al., 2007 301
	Culex pipiens	Several lines of evidence indicate that the gene may have been transferred from eukaryotic host to bacterial endosymbiont. (Regardless of the direction of transfer, however, these results demonstrate an interdomain persistant HGT)	insect - bacteria	confirmed	Lab and Model	Woolfit et al., 2009 327
		lateral transfer of phage WO is pervasive between Wolbachia with occasional new gene uptake	bacteria - mosquito	suggest	Lab and Model	Kent et al., 2011 307
	Culex pipiens quinquefasciatus	Potential Wolbachia-host LGT was detected as revealed by the presence of reads containing homology to both endosymbiont and host genomes	bacteria - insect	confirmed	Lab and Model	Hotopp et al., 2007 305
	Glossina morsitans morsitans	we report horizontal gene transfer events of Wolbachia genes to G. m. morsitans chromosomes	bacteria - insect	confirmed	Lab and Model	Doudoumis et al., 2012 308
		we discovered and validated the presence of multiple insertions of Wolbachia (chrWol) in the host Gmm genome. / Comparison of the cytoplasmic Wolbachia draft genome and the chromosomal insertions enabled us to infer the evolutionary history of the Wolbachia horizontal transfer events	bacteria - insect	confirmed	Lab and Model	Brelsfoard et al., 2014 309
Non Vectots	Acromyrmex echinatior	it could be that horizontal transmission of Wolbachia is not an evolutionary ‘accident’ and is instead an important transmission route for Wolbachia, as supported by phylogenetic studies	unknown source - ant	suggest	Lab	Frost et al., 2014 338
	Andricus mukaigawae	We suggest that genomic recombination and potential plantmediated horizontal transmission may be attributable to the high levels of multiple Wolbachia infections observed in A. mukaigawae and S. japonicus	bacteria - insect	suggest	Lab and Model	Yang et al., 2013 336
	Bactrocera (16 species)	tropical fruit fly communities contain Wolbachia pseudogenes and may be exposed to frequent horizontal Wolbachia transfer	bacteria - insect	suggest	Lab and Model	Morrow et al., 2015 339
	Bemisia tabaci	considerable degree of congruence suggesting that horizontal transmission was occurring at a rate sufficient to mask linkage disequilibrium	insect - insect	suggest	Lab and Model	Ahmed et al., 2013 296
		efficient phoretic transfer of Wolbachia by the parastoid Eretmocerus sp. nr. furuhashii from infected whitefly Bemisia tabaci AsiaII7 to uninfected individuals	insect - insect	confirmed	Lab	Ahmed et al., 2015 201
	Cadra cautella	lateral transfer of phage WO is pervasive between Wolbachia with occasional new gene uptake	bacteria - insect	suggest	Lab and Model	Kent et al., 2011 307
	Callosobruchus chinensis	In this study, we first demonstrated that genetic materials can be exchanged between Wolbachia and host insect. It is unknown whether the Wolbachia–host gene transfer is an orphan exception, or whether other cases are to be found. It should be noted that, in previous	bacteria - insect	confirmed	Lab	Kondo et al., 2002 329
1

## Sheet: page 2
Species		Horizontal Transfer	Type of transfer	Obs.^	Type of study*	1st Author, Year
Non Vectots	Callosobruchus chinensis	the magnitude, process and evolution of the lateral genome transfer from Wolbachia endosymbiont to C. chinensis with reference to the wMel genome information	bacteria-insect	suggest	Lab and Model	Nikoh et al., 2008 330
	Ceratitis capitata	tropical fruit fly communities contain Wolbachia pseudogenes and may be exposed to frequent horizontal Wolbachia transfer	bacteria - insect	suggest	Lab and Model	Morrow et al., 2015 339
	Chalcidoidea Super family (44 species)	Such a pattern of similar Wolbachia strains across different wasp species clearly indicates frequent interspeciﬁc horizontal transmission of Wolbachia	insect - insect	suggest	Lab and Model	Shoemaker et al., 2002 116
	Cimex lectularius	single gene cluster from a coinfecting endosymbiont Cardinium or Rickettsia	bacteria - bacteria	suggest	Lab and Model	Nikoh et al., 2014 137
	Cinara cedri	Since Wolbachia has not been previously found in aphids, its presence in C. cedri may be the product of an infection by horizontal transfer from some other insect	insect - insect	suggest	Lab and Model	Gómez-Valero et al., 2004 311
	Cubitermes spp	The vertical transmission would be then supplemented with horizontal transfers via trophallactic exchanges between infected individuals and future imagoes	insect - insect	suggest	Lab and Model	Roy et al., 2015 324
	Cydia splendana and C. fagiglandana (chestnut feeding moths)	[These two species have] two quite diverse Wolbachia strains. C. splendana with Sequence Type (ST) 409 from the A- supergroup and C. fagiglandana with ST 150 from the B-supergroup. One individual of C. splendana was infected with ST 150, indicating horizontal transfer between these sister species	insect - insect	suggest	Lab and Model	Avtzis et al., 2014 321
	Dacus (5 species)	tropical fruit fly communities contain Wolbachia pseudogenes and may be exposed to frequent horizontal Wolbachia transfer	bacteria - insect	suggest	Lab and Model	Morrow et al., 2015 339
	Dahlbominus fuscipennis	the presence of symbiotic bacteria (Wolbachia and Cardinium) in the three species of hymenoptera We can hypothesize that the Wolbachia strain detected in this study was horizontally transferred between the three analyzed hymenopteran species in the wild	insect - insect	suggest	Lab and Model	Pistone et al., 2014 322
	Diprion pini	the presence of symbiotic bacteria (Wolbachia and Cardinium) in the three species of hymenoptera We can hypothesize that the Wolbachia strain detected in this study was horizontally transferred between the three analyzed hymenopteran species in the wild	insect - insect	suggest	Lab and Model	Pistone et al., 2014 322
	Diptera (among families)	Our results suggest that horizontal transmission of Wolbachia can be influenced by host ecology, thus leading to partial restriction of Wolbachia strains or strain groups to particular guilds of insects	unknown source - insect	suggest	Lab and Model	Stahlhut et al., 2010 332
	Dirioxa pornia	tropical fruit fly communities contain Wolbachia pseudogenes and may be exposed to frequent horizontal Wolbachia transfer	bacteria - insect	suggest	Lab and Model	Morrow et al., 2015 339
	Drosophila ananassae	We found that nearly the entire Wolbachia genome was transferred to the fly nuclear genome	bacteria - insect	suggest	Lab and Model	Hotopp et al., 2007 305
		Here, we re-sequenced three D. ananassae genomes from Asia and the Pacific that contain large LGTs from Wolbachia. We find that multiple copies of the Wolbachia genome are transferred to the Drosophila nuclear genome in all three lines. In the D. ananassae line from Indonesia	bacteria - insect	confirm	Lab	Klasson et al., 2014 337
	Drosophila borealis	represents a second case of apparent horizontal transmission, based on its close relationship to a male-killing strain in a distantly related Drosophila species	insect - insect	suggest	Lab and Model	Sheeley and McAllister, 2009 107
	Drosophila (5 species)	The high frequency of observed similarity or identity of Wolbachia in parasitoids and hosts strongly reinforces the hypothesis of frequent horizontal	bacteria - insect	suggest	Lab	Vavre et al., 1999 328
	Drosophila equinoxialis	Horizontal transfer events involving species of Old World immigrants and Neotropical species of the willistoni subgroup:. However, the acquisition of these Wolbachia strains in D. willistoni, D. tropicalis, D. equinoxialis and D. paulistorum Amazonian semispecies analyzed in this study is more likely consistent with horizontal transmission events	insect - insect	suggest	Lab and Model	Müller et al., 2013 320
2

## Sheet: page 3
Species		Horizontal Transfer	Type of transfer	Obs.^	Type of study*	1st Author, Year
Non Vectots	Drosophila innubila	A region flanked by the two portions of the WO-B prophage in wMel is found in four of the five Wolbachia strains as well as on a plasmid of a rickettsial endosymbiont of Ixodes scapularis, suggesting lateral gene transfer between these two obligate intracellular species	insect - nonInsect	suggest	Lab and Model	Ishmael et al., 2009 325
	Drosophila melanogaster	The limited distribution of these proteins in only mosquitoes and select Wolbachia strains suggests host/endosymbiont lateral gene transfer	bacteria - insect	suggest	Lab and Model	Ishmael et al., 2009 325
		lateral transfer of phage WO is pervasive between Wolbachia with occasional new gene uptake	bacteria - insect	suggest	Lab	Kent et al., 2011 307
	Drosophila paulistorum	Horizontal transfer events involving species of Old World immigrants and Neotropical species of the willistoni subgroup:. However, the acquisition of these Wolbachia strains in D. willistoni, D. tropicalis, D. equinoxialis and D. paulistorum Amazonian semispecies analyzed in this study is more likely consistent with horizontal transmission events	insect - insect	suggest	Lab and Model	Müller et al., 2013 320
	Drosophila santomea	The limited distribution of these proteins in only mosquitoes and select Wolbachia strains suggests host/endosymbiont lateral gene transfer	bacteria - insect	suggest	Lab and Model	Ishmael et al., 2009 325
	Drosophila sechellia	Potential Wolbachia-host LGT was detected as revealed by the presence of reads containing homology to both endosymbiont and host genomes	bacteria - insect	suggest	Lab and Model	Hotopp et al., 2007 305
	Drosophila simulans	we show through several phylogenetic approaches that bacteriophage WO underwent recent lateral transfers between Wolbachia bacteria that coinfect host cells in the dipteran Drosophila simulans and the hymenopteran Nasonia vitripennis	bacteria - bacteria	confirmed	Lab and Model	Bordenstein and Wernegreen, 2004 292
		Potential Wolbachia-host LGT was detected as revealed by the presence of reads containing homology to both endosymbiont and host genomes	bacteria - insect	confirmed	Lab and Model	Hotopp et al., 2007 305
		The limited distribution of these proteins in only mosquitoes and select Wolbachia strains suggests host/endosymbiont lateral gene transfer	bacteria - insect	suggest	Lab and Model	Ishmael et al., 2009 325
		The data further revealed diversiﬁcation of ankyrin repeat genes by short tandem duplications and provided examples of horizontal gene transfer across A- and B-group strains that infect D. simulans	bacteria - bacteria	confirmed	Lab and Model	Klasson et al., 2009 302
	Drosophila tropicalis	Horizontal transfer events involving species of Old World immigrants and Neotropical species of the willistoni subgroup:. However, the acquisition of these Wolbachia strains in D. willistoni, D. tropicalis, D. equinoxialis and D. paulistorum Amazonian semispecies analyzed in this study is more likely consistent with horizontal transmission events	insect - insect	suggest	Lab and Model	Müller et al., 2013 320
	Drosophila willistoni	suggesting multiple horizontal transmission events and/or transmission paternal leakage	insect - insect	suggest	Lab and Model	Müller et al., 2012 316
		Horizontal transfer events involving species of Old World immigrants and Neotropical species of the willistoni subgroup:. However, the acquisition of these Wolbachia strains in D. willistoni, D. tropicalis, D. equinoxialis and D. paulistorum Amazonian semispecies analyzed in this study is more likely consistent with horizontal transmission events	insect - insect	suggest	Lab and Model	Müller et al., 2013 320
	Drosophilidae Family (17 species, flies)	Within the Drosophilidae family, there is evidence for horizontal transmission of Wolbachia between species. evidence for extensive horizontal (nearly identical Wolbachia alleles are shared between Diptera species (e.g., Drosophila forficata, and D. spnr. dorsigera)	insect - insect	confirmed	Lab and Model	Bennett et al., 2012 317
	Formica exsecta	The strong similarity between the three wFex strains and Wolbachia in other host suggests that these strains have been transmitted horizontally between hosts	insect - insect	suggest	Lab	Reuter and Keller, 2003 310
	Formica wood	Two lines of evidence suggest that the sharing of Wolbachia strains by all F. rufa species is rather due to horizontal than vertical transmission	insect - insect	suggest	Lab	Viljakainen et al., 2008 313
3

## Sheet: page 4
Species		Horizontal Transfer	Type of transfer	Obs.^	Type of study*	1st Author, Year
Non Vectots	134 Hepteroteran species	in the heteropteran bugs, interactions between coinfecting Wolbachia strains are generally not intense and that Wolbachia coinfections have been established through a stochastic process probably depending on occasional horizontal transfers	bacteria - bacteria	suggest	Lab and Model	Kikuchi and Fukatsu, 2003 300
	Hypolimnas bolina	strongly implicating horizontal transmission of the male killing element	insect - insect	suggest	Lab and Model	Dyson et al., 2002 155
	Kerria lacca	The ﬁnding also supports the view that Wolbachia strains can be transferred horizontally via other organism through hemolymph contact or via parasitoids and host plants	insect - insect	suggest	Lab	Vashishtha et al., 2011 248
	Leptopilina clavipes	a correlation between substantial variation in mitochondrial and nuclear genotypes suggested that horizontal transmission played an important role in the current clonal genetic variation in this wasp	insect - insect	suggest	Lab	Kraaijeveld et al., 2011 314
	Linepithema humile	several ant genera of South and Central American harbour very similar stains of Wolbachia indicates that horizontal transmission of Wolbachia may be common in ants	insect - insect	suggested	Lab and Model	Reuter et al., 2005 118
	Mansonia Africana	Natural prevalence Phylogeny of Wolbachia strains: The tendency of the mosquito-infecting strains to cluster together could be explained by an ancestral species being infected and then co-speciating with Wolbachia, or by horizontal transmission between mosquitoes	mosquito - mosquito	suggest	Lab and Model	Osei-Poku et al., 2012 315
	Mansonia uniformis	Natural prevalence Phylogeny of Wolbachia strains: The tendency of the mosquito-infecting strains to cluster together could be explained by an ancestral species being infected and then co-speciating with Wolbachia, or by horizontal transmission between mosquitoes	mosquito - mosquito	suggest	Lab and Model	Osei-Poku et al., 2012 315
	Megastigmus	thelytoky evolved from ancestral arrhenotoky through the horizontal transmission and the fixation of the parthenogenesis-inducing Wolbachia. and competitive interactions among closely related species may facilitate their horizontal transmission	unknown source - parasitoid	confirmed	Lab and Model	Boivin et al., 2014 245
	Monochamus alternatus	a large Wolbachia genomic region has been transferred to and located on an autosome of M. alternatus [from pinewood nematode]. The discovery of massive gene transfer from Wolbachia to M. alternatus would provide further insights into the evolution and fate of laterally transferred endosymbiont genes in multicellular host organisms	bacteria - insect	confirmed	Lab	Aikawa et al., 2009 331
	Nasonia giraulti	small Wolbachia inserts (<500 bp) were verified by PCR and sequencing that have >96% nucleotide identity to native Wolbachia sequences, in some cases with duplications	bacteria - insect	suggest	Lab and Model	Hotopp et al., 2007 305
		The A Wolbachia of all three species of Nasonia are not closely related, indicating independent acquisition (presumably acquired by horizontal transfer from foreign sources)	unknown source - insects	suggested	Lab	Bordenstein and Werren, 2007 167
	Nasonia longicornis	small Wolbachia inserts (<500 bp) were verified by PCR and sequencing that have >96% nucleotide identity to native Wolbachia sequences, in some cases with duplications	bacteria - insect	suggest	Lab and Model	Hotopp et al., 2007 305
		The A Wolbachia of all three species of Nasonia are not closely related, indicating independent acquisition (presumably acquired by horizontal transfer from foreign sources)	unknown source - insects	suggested	Lab	Bordenstein and Werren, 2007 167
	Nasonia species complex	There is evidence of cospeciation, horizontal transfer, and hybrid introgression ofWolbachia infections	insect - insect	confirmed	Lab	Raychoudhury et al., 2009 294
	Nasonia vitripennis	we show through several phylogenetic approaches that bacteriophage WO underwent recent lateral transfers between Wolbachia bacteria that coinfect host cells in the dipteran Drosophila simulans and the hymenopteran Nasonia vitripennis	bacteria - bacteria	confirmed	Lab and Model	Bordenstein and Wernegreen, 2004 292
		small Wolbachia inserts (<500 bp) were verified by PCR and sequencing that have >96% nucleotide identity to native Wolbachia sequences, in some cases with duplications	bacteria - insect	confirmed	Lab and Model	Hotopp et al., 2007 305
4

## Sheet: page 5
Species		Horizontal Transfer	Type of transfer	Obs.^	Type of study*	1st Author, Year
Non Vectots	Nasonia vitripennis	The A Wolbachia of all three species of Nasonia are not closely related, indicating independent acquisition (presumably acquired by horizontal transfer from foreign sources)	unknown sources - insects	suggested	Lab	Bordenstein and Werren, 2007 167
		Large-scale HGT (52.2 kb) of phage and ﬂanking genes occurred between the wVitA and the wVitB coinfections of N. vitripennis	bacteria - bacteria	confirmed	Lab	Kent et al., 2011 303
		lateral transfer of phage WO is pervasive between Wolbachia with occasional new gene uptake	bacteria - insect	suggest	Lab and Model	Kent et al., 2011 307
	Neodiprion sertifer	the presence of symbiotic bacteria (Wolbachia and Cardinium) in the three species of hymenoptera We can hypothesize that the Wolbachia strain detected in this study was horizontally transferred between the three analyzed hymenopteran species in the wild	insect - insect	suggest	Lab and Model	Pistone et al., 2014 322
	Nesophrosyne craterigena	evidence for extensive horizontal transmission of Wolbachia between Hawaiian taxa at multiple taxonomic scales, which is congruent with other studies.1,30-32 At the ordinal level, nearly identical Wolbachia alleles are shared between Diptera species (e.g., Drosophila forficata, and D. spnr. dorsigera) and Hemiptera (Nesophrosyne craterigena)	insect - insect	confirmed	Lab and Model	Bennett et al., 2012 317
	Nursia albofasciata	Thus, our study provided no phylogenetic evidence of horizontal transmission of Wolbachia between spiders and insects.	noninsects - insect	suggest	Lab and Model	Yun et al., 2011 333
	Orius (5 species)	The presence of similar strains of Wolbachia in the closely related species can be explained by for example, host–parasitoid interactions and predator–prey interactions	bacteria - insect	suggest	Lab and Model	Watanabe et al., 2012 334
	Osmia cornifrons	Osmia cornifrons and a parasitic fly are infected with Wolbachia and a mite species is infected with Cardinium. Phylogenetic tree analyses suggest that horizontal transfer of the bacteria occurred between phylogenetically distant hosts	insect - noninsect	suggest	Lab and Model	Jeong et al., 2009 326
	Phlebotomus mongolensis and P. caucasicus	The infection of the two Paraphlebotomus species with the same strain of Wolbachia may have been due to recent horizontal transmission of Wolbachia across host species. Alternatively, in the case of the closely related species P. mongolensis and P. caucasicus, infection may be due to co- divergence and co-evolution of Wolbachia strains and their hosts	insect - insect	suggest	Lab	Parvizi et al., 2013 319
	Pityogenes chalcographus	This pattern is indicative for populations evolving towards endosymbiont loss and for repeated intraspeciﬁc horizontal transfer of Wolbachia	unknown source - insect	suggest	Lab	Wolfgang et al., 2009 122
	Rhagoletis cerasi and R. cingulata	multiple horizontal transmission events of a Wolbachia strain (wCer1/wCin1) from a European native congener, R. cerasi, to the recently introduced R. cingulata in Europe	insect - insect	suggest	Lab	Schuler et al., 2013 318
	Solenopsis invicta	The evolutionary history of Wolbachia in S. invicta is far more complex than previously recognized: at least three and possibly as many as six horizontal transmission events involving three different variants have occurred into S. invicta	unknown source - ant	confirmed (3)	Lab and Model	Ahrens and Shoemaker, 2005 119
	Solenopsis spp	suggested that possible transfer of Wolbachia between S. daguerrei and their hosts have occurred...horizontal transmission is the most likely explanation for this result	bacteria - insect	suggest	Lab and Model	Martins et al., 2015 335
	Trichogramma spp	natural inter- and intraspecific horizontal transfer of parthenogenesis-inducing Wolbachia between parasitoid wasps of the genus Trichogramma. Horizontal transfer was observed when infected and uninfected larvae shared the same host egg	insect - insect	confirmed	Lab	Huigens et al., 2004 312
	Tropical tephritid	Such insect communities may act as horizontal transmission platforms that contribute to the ubiquity of the otherwise maternally inherited Wolbachia	insect - insect	suggest	Lab and Model	Morrow et al., 2014 323
	(22 insect species, 1 nematode and 6 arachnid)	Bioinformatic, molecular and phylogenetic data provide evidence that a selfish genetic element, the insertion sequence ISRpe1, is widespread in the Wolbachia, Cardinium and Rickettsia endosymbionts and experiences recent (and likely ongoing) transfers over long evolutionary distances. * (because IS lack the machinery for lateral transfer, endoymbionts should exchange more genetic material than IS…	bacteria - bacteria	confirmed	Lab and Model	Duron, 2013 304
5

## Sheet: page 6
Species		Horizontal Transfer	Type of transfer	Obs.^	Type of study*	1st Author, Year
Non Insects	Brugia malayi	the genome of B. malayi contains 249 contigs with Wolbachia sequences (e value < 10−40), nine of which were conﬁrmed by long-range PCR and end-sequencing. These include eight large scaffolds containing >1-kb Wolbachia fragments within 8 kb of a B. malayi gene. Comparisons of wBm homologs to these regions suggested these Wolbachia genes within the B. malayi genome	bacteria - nonInsect	confirmed	Lab and Model	Hotopp et al., 2007 305
	Brugia pahangi	a single region <1 kb was examined that contains a degenerate fragment of the Wolbachia aspartate aminotransferase gene (Wbm0002), by PCR and sequencing in B. malayi as well as in B. timori and B. pahangi	bacteria - nonInsect	confirmed	Lab and Model	Hotopp et al., 2007 305
	Brugia timori	a single region <1 kb was examined that contains a degenerate fragment of the Wolbachia aspartate aminotransferase gene (Wbm0002), by PCR and sequencing in B. malayi as well as in B. timori and B. pahangi	bacteria - nonInsect	confirmed	Lab and Model	Hotopp et al., 2007 305
	Dirofilaria immitis	discovery of aWolbachia insertion: e.g. Dg2 chromosomal region encoding the D34 immunodominant antigen containsWolbachia DNAwithin its introns	bacteria - nonInsect	confirmed	Lab and Model	Hotopp et al., 2007 305
* Lab stands for laboratorial and Model strands for computational modelling ^ according to publications' indication
6
